# Supplementary material for: Interplay of structural chirality, electron spin and topological orbital in chiral molecular spin valves
Source: Nat Commun. 2023 Aug 24;14:5163. doi: 10.1038/s41467-023-40884-9 (PMC10449876; doi:10.1038/s41467-023-40884-9)
Supplement: Supplementary file 3 — Source Data [file 41467_2023_40884_MOESM3_ESM.xlsx]

## Sheet: Fig.2a
(Ga,Mn)As/AHPA-L/Au (Temperature = 4.8 K)
Current (I) = 10 µA					Current (I) = 100 µA					Current (I) = 300 µA					Current (I) = 500 µA					Current (I) = 700 µA
Magnetic field H (T)	G (S)	Magnetic field H (T)	G (S)		Magnetic field H (T)	G (S)	Magnetic field H (T)	G (S)		Magnetic field H (T)	G (S)	Magnetic field H (T)	G (S)		Magnetic field H (T)	G (S)	Magnetic field H (T)	G (S)		Magnetic field H (T)	G (S)	Magnetic field H (T)	G (S)
0.07	0.00934181	-0.07	0.00944465		0.07	0.00945898	-0.07	0.00957251		0.07	0.0096918	-0.07	0.00982464		0.07	0.00986244	-0.07	0.0100094		0.07	0.0100285	-0.07	0.0101904
0.07	0.00934339	-0.07	0.00944519		0.07	0.00945853	-0.07	0.00957324		0.07	0.00969183	-0.0698	0.00982622		0.07	0.00986285	-0.07	0.0100097		0.07	0.0100289	-0.0689	0.0101906
0.0698	0.00934738	-0.07	0.00944546		0.0694	0.00945992	-0.07	0.00957168		0.07	0.00969161	-0.0681	0.00982682		0.0698	0.00986242	-0.07	0.0100105		0.07	0.0100287	-0.0672	0.0101914
0.0684	0.00934486	-0.07	0.00944672		0.0677	0.00945971	-0.07	0.00957242		0.0695	0.00969284	-0.0665	0.0098268		0.0683	0.00986315	-0.0698	0.01001		0.0693	0.0100292	-0.0656	0.0101915
0.0667	0.00934523	-0.07	0.00944501		0.066	0.0094586	-0.07	0.00957278		0.0678	0.00969258	-0.0648	0.00982601		0.0666	0.00986317	-0.0681	0.0100105		0.0677	0.0100292	-0.0639	0.0101918
0.0651	0.00934322	-0.07	0.00944394		0.0644	0.00945862	-0.07	0.00957251		0.0661	0.00969311	-0.0631	0.00982746		0.065	0.00986332	-0.0665	0.0100107		0.066	0.0100291	-0.0622	0.0101914
0.0634	0.0093451	-0.07	0.00944591		0.0627	0.0094594	-0.0698	0.00957312		0.0645	0.00969316	-0.0615	0.0098261		0.0633	0.00986267	-0.0648	0.0100109		0.0643	0.0100294	-0.0606	0.0101918
0.0617	0.00934663	-0.07	0.00944672		0.061	0.00945919	-0.0682	0.00957353		0.0628	0.00969291	-0.0598	0.00982606		0.0616	0.00986395	-0.0631	0.0100105		0.0627	0.0100296	-0.0589	0.0101919
0.0601	0.00934473	-0.07	0.00944752		0.0594	0.00945948	-0.0665	0.0095737		0.0611	0.00969335	-0.0581	0.00982751		0.06	0.00986313	-0.0615	0.0100107		0.061	0.0100293	-0.0572	0.0101917
0.0584	0.00934418	-0.07	0.00944582		0.0577	0.00946035	-0.0649	0.00957402		0.0595	0.0096925	-0.0565	0.0098267		0.0583	0.00986291	-0.0598	0.0100104		0.0593	0.0100293	-0.0556	0.010192
0.0567	0.00934654	-0.0697	0.0094488		0.0561	0.00946037	-0.0632	0.00957336		0.0578	0.00969342	-0.0548	0.00982758		0.0566	0.00986315	-0.0581	0.0100104		0.0577	0.0100295	-0.0539	0.0101918
0.0551	0.00934624	-0.0684	0.00944715		0.0544	0.00945962	-0.0615	0.0095729		0.0561	0.00969273	-0.0531	0.00982665		0.055	0.00986392	-0.0565	0.0100107		0.056	0.0100293	-0.0522	0.0101915
0.0534	0.00934545	-0.0667	0.00944341		0.0527	0.0094586	-0.0599	0.00957507		0.0545	0.00969312	-0.0515	0.0098263		0.0533	0.0098637	-0.0548	0.0100106		0.0543	0.0100296	-0.0506	0.0101917
0.0517	0.0093417	-0.065	0.00944782		0.0511	0.00945826	-0.0582	0.00957304		0.0528	0.00969266	-0.0498	0.00982667		0.0516	0.00986359	-0.0531	0.0100105		0.0527	0.010029	-0.0489	0.0101914
0.0501	0.00934467	-0.0634	0.00944834		0.0494	0.00945877	-0.0565	0.00957359		0.0511	0.00969248	-0.0481	0.00982733		0.05	0.00986312	-0.0515	0.0100108		0.051	0.0100294	-0.0472	0.0101917
0.0484	0.00934479	-0.0617	0.00944709		0.0477	0.00945873	-0.0549	0.00957439		0.0495	0.00969271	-0.0465	0.00982622		0.0483	0.00986302	-0.0498	0.0100106		0.0493	0.0100294	-0.0456	0.0101912
0.0467	0.00934641	-0.06	0.00944924		0.0461	0.00945956	-0.0532	0.00957449		0.0478	0.00969279	-0.0448	0.00982649		0.0466	0.00986348	-0.0481	0.0100108		0.0477	0.0100295	-0.0439	0.0101918
0.0451	0.00934371	-0.0584	0.00944723		0.0444	0.00945979	-0.0515	0.00957432		0.0461	0.00969294	-0.0431	0.00982713		0.045	0.00986304	-0.0465	0.0100103		0.046	0.0100294	-0.0422	0.0101916
0.0434	0.00934473	-0.0567	0.00944748		0.0427	0.00945949	-0.0499	0.00957495		0.0444	0.00969224	-0.0415	0.00982777		0.0433	0.00986352	-0.0448	0.0100105		0.0443	0.0100293	-0.0406	0.0101917
0.0417	0.00934322	-0.055	0.00944791		0.0411	0.00945924	-0.0482	0.00957349		0.0428	0.00969264	-0.0398	0.00982738		0.0416	0.00986337	-0.0431	0.0100107		0.0427	0.0100292	-0.0389	0.0101919
0.0401	0.00934371	-0.0534	0.0094466		0.0394	0.00945929	-0.0465	0.00957333		0.0411	0.00969272	-0.0381	0.00982618		0.04	0.00986356	-0.0415	0.0100104		0.041	0.0100292	-0.0372	0.0101916
0.0384	0.00934108	-0.0517	0.00944452		0.0377	0.00945988	-0.0449	0.00957387		0.0395	0.00969203	-0.0365	0.00982544		0.0383	0.00986328	-0.0398	0.0100103		0.0393	0.0100292	-0.0356	0.0101913
0.0367	0.00934188	-0.05	0.00944681		0.0361	0.00946026	-0.0432	0.00957472		0.0378	0.00969237	-0.0348	0.00982686		0.0366	0.00986304	-0.0381	0.01001		0.0377	0.0100292	-0.0339	0.0101913
0.0351	0.00934536	-0.0484	0.00944655		0.0344	0.00946031	-0.0415	0.00957319		0.0361	0.00969325	-0.0331	0.00982661		0.035	0.00986295	-0.0365	0.0100102		0.036	0.0100292	-0.0322	0.0101915
0.0334	0.00934539	-0.0467	0.00944588		0.0327	0.00945883	-0.0399	0.00957227		0.0345	0.00969275	-0.0315	0.00982549		0.0333	0.0098632	-0.0348	0.0100102		0.0343	0.0100293	-0.0306	0.0101913
0.0317	0.00934359	-0.045	0.00945049		0.0311	0.00945921	-0.0382	0.0095747		0.0328	0.00969165	-0.0298	0.00982653		0.0316	0.0098633	-0.0331	0.0100108		0.0327	0.0100294	-0.0289	0.0101913
0.0301	0.00934325	-0.0434	0.00944708		0.0294	0.00946016	-0.0365	0.00957299		0.0311	0.00969282	-0.0281	0.00982577		0.03	0.00986318	-0.0314	0.0100111		0.031	0.010029	-0.0272	0.0101912
0.0284	0.00934602	-0.0417	0.00944586		0.0277	0.00945985	-0.0349	0.00957327		0.0295	0.00969264	-0.0265	0.00982675		0.0283	0.00986294	-0.0298	0.0100101		0.0293	0.0100292	-0.0256	0.0101913
0.0267	0.0093466	-0.04	0.00944874		0.0261	0.00945896	-0.0332	0.00957378		0.0278	0.00969234	-0.0248	0.00982616		0.0266	0.00986295	-0.0281	0.0100103		0.0277	0.0100291	-0.0239	0.0101914
0.0251	0.00934279	-0.0384	0.00944693		0.0244	0.00946027	-0.0315	0.00957245		0.0261	0.00969291	-0.0231	0.00982634		0.025	0.00986291	-0.0265	0.0100103		0.026	0.0100293	-0.0222	0.0101912
0.0234	0.00934296	-0.0367	0.00944497		0.0227	0.00945897	-0.0299	0.00957164		0.0245	0.00969305	-0.0215	0.00982656		0.0233	0.00986355	-0.0248	0.01001		0.0243	0.0100292	-0.0206	0.0101915
0.0217	0.00934655	-0.035	0.00944676		0.0211	0.0094588	-0.0282	0.00957243		0.0228	0.00969225	-0.0198	0.00982633		0.0216	0.00986287	-0.0231	0.0100099		0.0227	0.0100291	-0.0189	0.0101915
0.0201	0.00934583	-0.0334	0.00944458		0.0194	0.00945885	-0.0265	0.00957295		0.0211	0.00969252	-0.0181	0.00982643		0.02	0.00986271	-0.0215	0.0100101		0.021	0.0100289	-0.0172	0.0101914
0.0184	0.00934471	-0.0317	0.00944234		0.0177	0.00945899	-0.0249	0.00957407		0.0195	0.00969304	-0.0165	0.00982539		0.0183	0.00986285	-0.0198	0.0100105		0.0193	0.0100292	-0.0156	0.010191
0.0167	0.00934518	-0.03	0.0094417		0.0161	0.00946007	-0.0232	0.00957166		0.0178	0.00969282	-0.0148	0.0098264		0.0166	0.00986288	-0.0181	0.0100102		0.0177	0.0100293	-0.0139	0.0101913
0.0151	0.0093451	-0.0284	0.00944692		0.0144	0.00945779	-0.0215	0.009572		0.0161	0.00969209	-0.0131	0.00982611		0.015	0.00986304	-0.0165	0.0100102		0.016	0.010029	-0.0122	0.0101908
0.0134	0.00934891	-0.0267	0.00944368		0.0127	0.00945891	-0.0199	0.00957268		0.0145	0.00969274	-0.0115	0.00982573		0.0133	0.00986262	-0.0148	0.01001		0.0143	0.0100289	-0.0106	0.0101915
0.0117	0.00934687	-0.025	0.00944678		0.0111	0.00945892	-0.0182	0.00957312		0.0128	0.00969274	-0.0098	0.00982674		0.0116	0.00986292	-0.0131	0.0100102		0.0127	0.010029	-0.0089	0.0101911
0.0101	0.00934471	-0.0234	0.00944573		0.0094	0.00945959	-0.0165	0.00957412		0.0111	0.0096923	-0.0081	0.00982718		0.01	0.00986265	-0.0115	0.0100103		0.011	0.0100291	-0.0072	0.0101914
0.0084	0.00934583	-0.0217	0.00944801		0.0077	0.00945901	-0.0149	0.00957334		0.0095	0.0096924	-0.0065	0.00982661		0.0083	0.00986314	-0.0098	0.0100104		0.0093	0.010029	-0.0056	0.0101912
0.0067	0.00934548	-0.02	0.00944528		0.0061	0.00945884	-0.0132	0.00957287		0.0078	0.00969228	-0.0048	0.00982685		0.0066	0.0098628	-0.0081	0.01001		0.0077	0.0100291	-0.0039	0.0101913
0.0051	0.00934397	-0.0184	0.00944698		0.0044	0.00945924	-0.0115	0.00957195		0.0061	0.00969188	-0.0031	0.00982646		0.005	0.00986338	-0.0065	0.0100104		0.006	0.010029	-0.0022	0.0101912
0.0034	0.00934468	-0.0167	0.00944549		0.0027	0.00945875	-0.0099	0.00957246		0.0045	0.00969295	-0.0015	0.00982725		0.0033	0.009863	-0.0048	0.0100106		0.0043	0.0100293	-0.0006	0.0101918
0.0017	0.00934585	-0.015	0.00944774		0.001	0.00945861	-0.0082	0.00957283		0.0028	0.00969258	0.0002	0.00982654		0.0016	0.00986407	-0.0031	0.0100109		0.0027	0.0100291	0.0011	0.0101916
0.0001	0.00934313	-0.0134	0.00944746		-0.0006	0.00945987	-0.0065	0.00957467		0.0011	0.00969294	0.0019	0.00982638		0	0.00986298	-0.0015	0.0100107		0.001	0.010029	0.0028	0.0101919
-0.0016	0.00934527	-0.0117	0.0094473		-0.0023	0.00945919	-0.0049	0.00957381		-0.0005	0.00969236	0.0035	0.00982654		-0.0017	0.00986295	0.0002	0.0100105		-0.0007	0.0100291	0.0044	0.0101914
-0.0033	0.00934419	-0.01	0.00944748		-0.0039	0.00945938	-0.0032	0.0095741		-0.0022	0.00969241	0.0052	0.00982635		-0.0034	0.00986326	0.0019	0.0100108		-0.0023	0.0100292	0.0061	0.0101916
-0.0049	0.00934334	-0.0084	0.00944575		-0.0056	0.00945843	-0.0015	0.00957292		-0.0039	0.00969283	0.0069	0.00982645		-0.005	0.00986293	0.0035	0.0100103		-0.004	0.0100291	0.0078	0.0101914
-0.0066	0.00934115	-0.0067	0.00944593		-0.0073	0.0094599	0.0001	0.00957363		-0.0055	0.00969269	0.0086	0.0098271		-0.0067	0.00986303	0.0052	0.0100105		-0.0057	0.010029	0.0094	0.0101918
-0.0083	0.00934201	-0.005	0.00944868		-0.009	0.00945923	0.0018	0.00957283		-0.0072	0.00969262	0.0102	0.00982634		-0.0084	0.00986285	0.0069	0.0100106		-0.0073	0.0100293	0.0111	0.0101917
-0.0099	0.00934328	-0.0034	0.00944649		-0.0106	0.00946066	0.0035	0.0095734		-0.0089	0.0096924	0.0119	0.00982664		-0.01	0.00986311	0.0086	0.01001		-0.009	0.0100293	0.0128	0.0100399
-0.0116	0.00934068	-0.0017	0.0094462		-0.0123	0.00945909	0.0051	0.00957385		-0.0105	0.00969324	0.0135	0.00969036		-0.0117	0.00986328	0.0102	0.0100103		-0.0107	0.0100294	0.0161	0.0100334
-0.0133	0.00934655	0	0.00944903		-0.0139	0.00945927	0.0068	0.0095747		-0.0122	0.00969233	0.0152	0.00970739		-0.0134	0.0098635	0.0119	0.0100105		-0.0123	0.0100292	0.0178	0.0100271
-0.0149	0.00934461	0.0016	0.00944629		-0.0156	0.00945895	0.0085	0.00957272		-0.0139	0.00969293	0.0169	0.00969322		-0.015	0.00986316	0.0136	0.00990986		-0.014	0.0100295	0.0194	0.0100286
-0.0166	0.009343	0.0033	0.00944741		-0.0173	0.00946006	0.0101	0.00957318		-0.0155	0.00969236	0.0186	0.00968833		-0.0167	0.00986361	0.0152	0.00987974		-0.0157	0.0100293	0.0211	0.0100285
-0.0183	0.00935107	0.005	0.00944424		-0.0206	0.0096	0.0118	0.00957367		-0.0172	0.00969302	0.0202	0.00969006		-0.02	0.010061	0.0169	0.00986685		-0.0173	0.0100294	0.0228	0.0100282
-0.0216	0.009467	0.0066	0.00944487		-0.0223	0.00959	0.0151	0.00947498		-0.0205	0.00987	0.0219	0.00969001		-0.0217	0.0100335	0.0186	0.00986116		-0.0206	0.0102099	0.0244	0.0100282
-0.0233	0.00945004	0.0083	0.00944713		-0.0239	0.0095802	0.0168	0.009462		-0.0222	0.00985	0.0235	0.00968968		-0.0234	0.0100229	0.0202	0.0098642		-0.0223	0.0102	0.0261	0.0100281
-0.0249	0.00945094	0.01	0.00944724		-0.0256	0.00957599	0.0185	0.00945657		-0.0255	0.00982446	0.0252	0.00969013		-0.025	0.01001	0.0219	0.00986381		-0.024	0.0101908	0.0278	0.0100285
-0.0266	0.00944742	0.0116	0.0094451		-0.0273	0.00957352	0.0201	0.00945816		-0.0272	0.00982384	0.0269	0.00968975		-0.0267	0.0100074	0.0236	0.00986373		-0.0257	0.0101887	0.0294	0.0100285
-0.0283	0.0094513	0.015	0.0093602		-0.029	0.00957608	0.0218	0.00945721		-0.0289	0.00982286	0.0285	0.00968978		-0.0284	0.0100075	0.0252	0.00986371		-0.0273	0.0101885	0.0311	0.0100286
-0.0299	0.00944858	0.0166	0.00934882		-0.0306	0.00957517	0.0235	0.00945867		-0.0305	0.00982357	0.0302	0.00968984		-0.03	0.0100071	0.0269	0.00986342		-0.029	0.0101885	0.0328	0.0100286
-0.0316	0.00945073	0.0183	0.00934416		-0.0323	0.00957551	0.0251	0.00945632		-0.0322	0.00982317	0.0319	0.00968981		-0.0317	0.010007	0.0286	0.00986394		-0.0307	0.0101882	0.0344	0.0100284
-0.0333	0.00945359	0.02	0.00934011		-0.034	0.00957574	0.0268	0.00945617		-0.0339	0.00982313	0.0335	0.00968979		-0.0333	0.0100075	0.0302	0.0098639		-0.0323	0.0101886	0.0361	0.0100289
-0.0349	0.00945099	0.0216	0.00934161		-0.0356	0.00957554	0.0285	0.00945746		-0.0356	0.00982441	0.0352	0.00968971		-0.035	0.0100075	0.0319	0.00986383		-0.034	0.0101886	0.0378	0.0100279
-0.0366	0.00944988	0.0233	0.00934053		-0.0373	0.00957602	0.0301	0.00945743		-0.0372	0.00982315	0.0369	0.00969004		-0.0367	0.0100075	0.0336	0.009864		-0.0357	0.0101885	0.0394	0.0100284
-0.0383	0.00944741	0.025	0.00934086		-0.039	0.00957502	0.0318	0.00945764		-0.0389	0.00982356	0.0385	0.00968988		-0.0383	0.010007	0.0352	0.00986439		-0.0373	0.0101883	0.0411	0.0100285
-0.0399	0.00944934	0.0266	0.0093379		-0.0406	0.00957607	0.0335	0.00945839		-0.0406	0.00982359	0.0402	0.00968984		-0.04	0.0100075	0.0369	0.00986433		-0.039	0.0101883	0.0428	0.0100285
-0.0416	0.00945283	0.0283	0.00934189		-0.0423	0.00957633	0.0351	0.00945836		-0.0422	0.0098241	0.0419	0.00968943		-0.0417	0.0100071	0.0386	0.00986483		-0.0407	0.0101882	0.0444	0.0100283
-0.0433	0.00945031	0.03	0.00933802		-0.044	0.0095752	0.0368	0.00945785		-0.0439	0.00982274	0.0435	0.00968937		-0.0434	0.0100069	0.0402	0.00986493		-0.0423	0.0101881	0.0461	0.0100283
-0.0449	0.00945076	0.0316	0.00933864		-0.0456	0.00957667	0.0385	0.00945698		-0.0456	0.00982386	0.0452	0.00968966		-0.045	0.0100075	0.0419	0.0098639		-0.044	0.010188	0.0478	0.0100284
-0.0466	0.00944768	0.0333	0.00933932		-0.0473	0.0095758	0.0401	0.00945722		-0.0472	0.00982444	0.0469	0.0096904		-0.0467	0.0100071	0.0436	0.00986442		-0.0457	0.0101882	0.0494	0.0100285
-0.0483	0.00944681	0.035	0.00934253		-0.0489	0.00957715	0.0418	0.00945742		-0.0489	0.00982347	0.0485	0.00968938		-0.0484	0.0100071	0.0452	0.00986438		-0.0473	0.0101878	0.0511	0.0100284
-0.0499	0.00944945	0.0366	0.00934035		-0.0506	0.0095769	0.0435	0.00945835		-0.0506	0.00982356	0.0502	0.00968991		-0.05	0.0100077	0.0469	0.00986366		-0.049	0.0101879	0.0528	0.0100281
-0.0516	0.00945034	0.0383	0.00934068		-0.0523	0.00957709	0.0451	0.00945886		-0.0522	0.00982443	0.0519	0.00968959		-0.0517	0.0100077	0.0486	0.00986437		-0.0507	0.0101873	0.0544	0.0100283
-0.0533	0.00945158	0.04	0.00934232		-0.054	0.00957662	0.0468	0.00945637		-0.0539	0.00982374	0.0535	0.00968915		-0.0534	0.0100075	0.0502	0.00986401		-0.0523	0.0101873	0.0561	0.0100283
-0.0549	0.00945248	0.0416	0.00934023		-0.0556	0.00957683	0.0485	0.00945755		-0.0556	0.00982426	0.0552	0.0096895		-0.055	0.0100074	0.0519	0.00986406		-0.054	0.0101871	0.0578	0.0100283
-0.0566	0.00944992	0.0433	0.00934125		-0.0573	0.00957882	0.0501	0.00945689		-0.0572	0.00982309	0.0569	0.00968954		-0.0567	0.0100073	0.0536	0.00986325		-0.0557	0.0101871	0.0594	0.0100284
-0.0583	0.00945156	0.045	0.00934219		-0.059	0.00957538	0.0518	0.00945745		-0.0589	0.00982312	0.0585	0.00968905		-0.0584	0.0100073	0.0552	0.00986345		-0.0573	0.0101866	0.0611	0.0100285
-0.0599	0.00945196	0.0466	0.00934072		-0.0606	0.00957592	0.0535	0.00945676		-0.0606	0.0098224	0.0602	0.00968954		-0.06	0.0100078	0.0569	0.00986398		-0.059	0.0101869	0.0628	0.0100284
-0.0616	0.00944676	0.0483	0.00934393		-0.0623	0.00957493	0.0551	0.00945888		-0.0622	0.00982415	0.0619	0.00968956		-0.0617	0.0100073	0.0586	0.00986395		-0.0607	0.0101866	0.0644	0.0100283
-0.0633	0.00944916	0.05	0.00934347		-0.064	0.00957587	0.0568	0.00945827		-0.0639	0.00982418	0.0635	0.00968994		-0.0634	0.0100072	0.0602	0.00986327		-0.0623	0.0101861	0.0661	0.0100282
-0.0649	0.00944988	0.0516	0.00934305		-0.0656	0.00957499	0.0585	0.00945703		-0.0656	0.00982372	0.0652	0.00968962		-0.065	0.0100074	0.0619	0.00986369		-0.064	0.0101856	0.0678	0.0100281
-0.0666	0.00945135	0.0533	0.00934153		-0.0673	0.00957553	0.0601	0.00945672		-0.0672	0.00982362	0.0669	0.00968975		-0.0667	0.0100079	0.0636	0.00986325		-0.0657	0.010186	0.0694	0.0100282
-0.0683	0.00944931	0.055	0.00934177		-0.069	0.00957597	0.0618	0.00945854		-0.0689	0.00982349	0.0685	0.00968939		-0.0684	0.010007	0.0652	0.00986351		-0.0673	0.0101855	0.07	0.0100284
-0.0699	0.00944953	0.0566	0.0093381		-0.07	0.00957607	0.0635	0.00945676				0.07	0.00968968		-0.07	0.0100068	0.0669	0.00986374		-0.069	0.0101855	0.07	0.0100291
-0.07	0.00945083	0.0583	0.00934211		-0.07	0.00957552	0.0651	0.00945717				0.07	0.00969063		-0.07	0.0100074	0.0686	0.00986297
-0.07	0.00945101	0.06	0.00933849		-0.07	0.00957653	0.0668	0.00945745									0.07	0.00986304
-0.07	0.00945263	0.0616	0.00934131		-0.07	0.00957699	0.0685	0.00945648									0.07	0.00986368
-0.07	0.00944833	0.0633	0.0093419				0.07	0.00945782
-0.07	0.00945137						0.07	0.00945872
-0.07	0.00944824						0.07	0.00945764
-0.07	0.00944931

## Sheet: Fig.2b
(Ga,Mn)As/AHPA-L/Al (Temperature = 4.8 K)
Current (I) = 100 µA					Current (I) = 200 µA					Current (I) = 300 µA					Current (I) = 500 µA
Magnetic field H (T)	G (S)	Magnetic field H (T)	G (S)		Magnetic field H (T)	G (S)	Magnetic field H (T)	G (S)		Magnetic field H (T)	G (S)	Magnetic field H (T)	G (S)		Magnetic field H (T)	G (S)	Magnetic field H (T)	G (S)
-0.07	0.000972328	0.07	0.00095892		-0.07	0.00111745	0.07	0.00110223		0.07	0.00120547	-0.0695	0.00122447
-0.07	0.000973577	0.07	0.000958525		-0.07	0.00111678	0.07	0.0011015		0.07	0.00120601	-0.0678	0.00122409		-0.07	0.00138891	0.0697	0.00136655
-0.069	0.000972886	0.07	0.000958479		-0.0693	0.00111685	0.07	0.00110139		0.07	0.00120629	-0.0661	0.00122293		-0.0695	0.0013876	0.068	0.00136731
-0.0673	0.000974108	0.07	0.000958506		-0.0676	0.00111767	0.07	0.00110211		0.07	0.0012061	-0.0645	0.00122315		-0.0678	0.00138764	0.0663	0.00136743
-0.0657	0.00097427	0.07	0.000957753		-0.0659	0.00111781	0.07	0.00110187		0.07	0.00120595	-0.0628	0.00122364		-0.0662	0.00138871	0.0647	0.00136639
-0.064	0.000974099	0.07	0.000958929		-0.0643	0.00111739	0.07	0.00110196		0.07	0.00120605	-0.0611	0.00122287		-0.0645	0.00138747	0.063	0.00136687
-0.0623	0.00097317	0.07	0.000958166		-0.0626	0.00111761	0.07	0.00110234		0.07	0.00120593	-0.0595	0.00122294		-0.0628	0.00138738	0.0613	0.00136571
-0.0607	0.000972016	0.07	0.000958865		-0.0609	0.00111769	0.07	0.00110076		0.07	0.0012054	-0.0578	0.00122306		-0.0612	0.00138712	0.0597	0.00136589
-0.059	0.00097195	0.07	0.00095746		-0.0593	0.00111662	0.0689	0.00110075		0.0687	0.00120544	-0.0561	0.0012234		-0.0595	0.00138803	0.058	0.00136712
-0.0573	0.000972592	0.07	0.000957057		-0.0576	0.00111677	0.0673	0.00109984		0.0671	0.00120532	-0.0545	0.00122318		-0.0578	0.00138742	0.0563	0.00136642
-0.0557	0.000972772	0.07	0.000958075		-0.0559	0.00111721	0.0656	0.00110008		0.0654	0.00120656	-0.0528	0.00122336		-0.0562	0.00138665	0.0547	0.00136575
-0.054	0.000972838	0.0688	0.000958424		-0.0543	0.00111606	0.0639	0.00109974		0.0637	0.00120535	-0.0511	0.00122339		-0.0545	0.00138642	0.053	0.0013659
-0.0523	0.00097263	0.0671	0.000958607		-0.0526	0.00111709	0.0623	0.00109998		0.0621	0.00120552	-0.0495	0.00122314		-0.0528	0.00138702	0.0513	0.00136607
-0.0507	0.000972753	0.0655	0.000957194		-0.0509	0.00111709	0.0606	0.00109947		0.0604	0.00120553	-0.0478	0.00122268		-0.0512	0.00138687	0.0497	0.00136627
-0.049	0.000972706	0.0638	0.000958332		-0.0493	0.00111674	0.0589	0.0010997		0.0587	0.00120546	-0.0461	0.00122307		-0.0495	0.00138762	0.048	0.00136634
-0.0473	0.000971091	0.0621	0.000958865		-0.0476	0.00111688	0.0573	0.00110004		0.0571	0.00120566	-0.0445	0.00122284		-0.0478	0.00138649	0.0463	0.00136603
-0.0457	0.00097245	0.0605	0.000958038		-0.0459	0.00111656	0.0556	0.00109972		0.0554	0.00120569	-0.0428	0.00122286		-0.0462	0.00138636	0.0447	0.00136541
-0.044	0.000971242	0.0588	0.00095846		-0.0443	0.00111704	0.0539	0.0010991		0.0537	0.0012056	-0.0411	0.00122245		-0.0445	0.00138787	0.043	0.00136493
-0.0423	0.000970921	0.0571	0.000957323		-0.0426	0.00111663	0.0523	0.00109961		0.0521	0.00120522	-0.0395	0.00122264		-0.0428	0.0013865	0.0413	0.00136434
-0.0407	0.000970893	0.0555	0.000957084		-0.0409	0.00111657	0.0506	0.00109928		0.0504	0.00120472	-0.0378	0.00122255		-0.0412	0.00138723	0.0397	0.00136452
-0.039	0.000970827	0.0538	0.000957653		-0.0393	0.00111622	0.0489	0.00109963		0.0487	0.00120483	-0.0361	0.00122275		-0.0395	0.00138672	0.038	0.0013633
-0.0373	0.000970846	0.0521	0.000957203		-0.0376	0.00111652	0.0473	0.00109955		0.0471	0.00120485	-0.0345	0.00122277		-0.0378	0.00138726	0.0363	0.00136343
-0.0357	0.000970205	0.0505	0.000957698		-0.0359	0.00111587	0.0456	0.00110048		0.0454	0.00120512	-0.0328	0.00122235		-0.0362	0.00138614	0.0347	0.00136302
-0.034	0.00097094	0.0488	0.000957304		-0.0343	0.00111508	0.0439	0.00109905		0.0437	0.00120433	-0.0311	0.00122245		-0.0345	0.00138662	0.033	0.00136443
-0.0323	0.000970469	0.0471	0.000958075		-0.0326	0.00111599	0.0423	0.00110039		0.0421	0.00120457	-0.0295	0.00122211		-0.0328	0.0013859	0.0313	0.00136375
-0.0307	0.000972072	0.0455	0.000956617		-0.0309	0.00111608	0.0406	0.0010999		0.0404	0.00120483	-0.0278	0.00122224		-0.0312	0.00138633	0.0297	0.00136351
-0.029	0.000972763	0.0438	0.000955612		-0.0293	0.001116	0.0389	0.00109929		0.0387	0.00120439	-0.0261	0.00122226		-0.0295	0.00138724	0.028	0.0013639
-0.0273	0.000971638	0.0421	0.000957002		-0.0276	0.00111632	0.0373	0.0010999		0.0371	0.00120427	-0.0245	0.00122234		-0.0278	0.00138706	0.0263	0.00136344
-0.0257	0.000971487	0.0405	0.000955447		-0.0259	0.00111618	0.0356	0.00109986		0.0354	0.00120416	-0.0228	0.00122222		-0.0262	0.00138698	0.0247	0.00136465
-0.024	0.000972006	0.0388	0.000956251		-0.0243	0.00111618	0.0339	0.00109926		0.0337	0.00120519	-0.0211	0.00122234		-0.0245	0.00138695	0.023	0.001363
-0.0223	0.000971713	0.0371	0.000955594		-0.0226	0.00111642	0.0323	0.00109994		0.0321	0.00120492	-0.0195	0.00122185		-0.0228	0.00138757	0.0213	0.00136261
-0.0207	0.000971723	0.0355	0.000956727		-0.0209	0.00111618	0.0306	0.00109981		0.0304	0.00120442	-0.0178	0.00122196		-0.0212	0.00138746	0.0197	0.00136271
-0.019	0.000972157	0.0338	0.000956883		-0.0193	0.00111557	0.0289	0.00110027		0.0287	0.00120364	-0.0161	0.00122202		-0.0195	0.00138699	0.018	0.0013631
-0.0173	0.000971657	0.0321	0.000955447		-0.0176	0.00111542	0.0273	0.00109849		0.0271	0.00120399	-0.0145	0.00122195		-0.0178	0.0013875	0.0163	0.00136247
-0.0157	0.000971449	0.0305	0.000955411		-0.0159	0.00111586	0.0256	0.00109894		0.0254	0.00120378	-0.0128	0.00122191		-0.0162	0.00138629	0.0147	0.00136242
-0.014	0.000969989	0.0288	0.000955767		-0.0143	0.0011164	0.0239	0.00109827		0.0237	0.00120387	-0.0111	0.00122154		-0.0145	0.0013856	0.013	0.00136275
-0.0123	0.00097194	0.0271	0.000955511		-0.0126	0.00111568	0.0223	0.00109847		0.0221	0.00120366	-0.0095	0.00122128		-0.0128	0.00138574	0.0113	0.00136378
-0.0107	0.000971534	0.0255	0.000956398		-0.0109	0.0011159	0.0206	0.00109873		0.0204	0.00120358	-0.0078	0.00122184		-0.0112	0.00138538	0.0097	0.00136282
-0.009	0.000972432	0.0238	0.000956727		-0.0093	0.00111539	0.0189	0.00109774		0.0187	0.00120371	-0.0061	0.00122141		-0.0095	0.00138618	0.008	0.00136185
-0.0073	0.000971676	0.0221	0.000956407		-0.0076	0.00111564	0.0173	0.00109815		0.0171	0.00120382	-0.0045	0.00122171		-0.0078	0.00138587	0.0063	0.00136287
-0.0057	0.000972205	0.0205	0.000956562		-0.0059	0.0011159	0.0156	0.00109796		0.0154	0.001204	-0.0028	0.00122188		-0.0062	0.00138535	0.0047	0.00136183
-0.004	0.000971374	0.0188	0.000955932		-0.0043	0.00111549	0.0139	0.00109797		0.0137	0.00120376	-0.0011	0.00122175		-0.0045	0.00138445	0.003	0.00136253
-0.0023	0.000971534	0.0171	0.000955046		-0.0026	0.00111545	0.0123	0.00109821		0.0121	0.00120349	0.0005	0.00122179		-0.0028	0.0013869	0.0013	0.00136326
-0.0007	0.000970808	0.0155	0.000956032		-0.0009	0.00111544	0.0106	0.00109784		0.0104	0.00120432	0.0022	0.00122174		-0.0012	0.00138573	-0.0003	0.00136345
0.001	0.000972016	0.0138	0.000955402		0.0007	0.00111501	0.0089	0.00109837		0.0087	0.00120475	0.0039	0.00122196		0.0005	0.00138624	-0.002	0.00136284
0.0027	0.000970036	0.0121	0.000955685		0.0024	0.00111541	0.0073	0.00109854		0.0071	0.00120482	0.0055	0.00122168		0.0022	0.00138543	-0.0037	0.00136175
0.0043	0.000970874	0.0105	0.000955384		0.0041	0.00111541	0.0056	0.00109886		0.0054	0.00120485	0.0072	0.0012224		0.0038	0.0013862	-0.0053	0.001362
0.006	0.000970271	0.0088	0.000955694		0.0057	0.00111514	0.0039	0.00109845		0.0037	0.00120443	0.0089	0.00122266		0.0055	0.0013859	-0.007	0.00136203
0.0077	0.000971128	0.0071	0.000954608		0.0074	0.00111534	0.0023	0.00109941		0.0021	0.00120464	0.0105	0.00122104		0.0072	0.0013854	-0.0087	0.00136192
0.0093	0.00096903	0.0055	0.000955712		0.0091	0.00111465	0.0006	0.00109974		0.0004	0.00120483	0.0122	0.00122161		0.0088	0.00138512	-0.0103	0.00136215
0.011	0.000970007	0.0038	0.000954399		0.0107	0.00111505	-0.0011	0.00109936		-0.0013	0.0012046	0.0139	0.0012086		0.0105	0.00138544	-0.012	0.00136199
0.0127	0.000970497	0.0021	0.000954271		0.0124	0.00111466	-0.0027	0.00109915		-0.0029	0.00120452	0.0155	0.00120497		0.0122	0.00137936	-0.0137	0.00136203
0.0143	0.000961918	0.0005	0.000955347		0.0141	0.0011026	-0.0044	0.00109908		-0.0046	0.00120418	0.0172	0.00120418		0.0138	0.00136738	-0.0153	0.00136266
0.016	0.000958644	-0.0012	0.000953389		0.0157	0.00109959	-0.0061	0.00109866		-0.0063	0.00120462	0.0189	0.00120391		0.0155	0.00136587	-0.017	0.00136233
0.0177	0.000957809	-0.0029	0.00095584		0.0174	0.00109854	-0.0077	0.00109898		-0.0079	0.00120428	0.0205	0.00120442		0.0172	0.00136685	-0.0187	0.00138153
0.0193	0.000955128	-0.0045	0.000954317		0.0191	0.00109914	-0.0094	0.00109882		-0.0096	0.00120401	0.0222	0.00120429		0.0188	0.0013658	-0.0203	0.00138275
0.021	0.000956828	-0.0062	0.000954873		0.0207	0.00109903	-0.0111	0.00109893		-0.0113	0.00120396	0.0239	0.00120454		0.0205	0.00136509	-0.022	0.00138395
0.0227	0.000955621	-0.0079	0.000955274		0.0224	0.00109903	-0.0127	0.00109839		-0.0129	0.00120457	0.0255	0.00120464		0.0222	0.00136532	-0.0237	0.00138478
0.0243	0.00095532	-0.0095	0.000955183		0.0241	0.0011	-0.0144	0.00109916		-0.0146	0.00120423	0.0272	0.00120445		0.0238	0.00136552	-0.0253	0.00138418
0.026	0.000955685	-0.0112	0.00095408		0.0257	0.00109991	-0.0161	0.0010995		-0.0163	0.00120436	0.0289	0.00120381		0.0255	0.00136498	-0.027	0.00138382
0.0277	0.000955594	-0.0129	0.000955183		0.0274	0.00110039	-0.0177	0.00109846		-0.0179	0.00120435	0.0305	0.00120409		0.0272	0.00136532	-0.0287	0.00138434
0.0293	0.000955028	-0.0145	0.000955594		0.0291	0.00109972	-0.0194	0.00111462		-0.0196	0.00122063	0.0322	0.00120451		0.0288	0.0013665	-0.0303	0.00138429
0.031	0.000955685	-0.0162	0.000953543		0.0307	0.0010997	-0.0211	0.00111612		-0.0213	0.00122199	0.0339	0.00120452		0.0305	0.00136525	-0.032	0.00138414
0.0327	0.000956078	-0.0179	0.000954189		0.0324	0.00109994	-0.0227	0.00111675		-0.0229	0.00122238	0.0355	0.0012045		0.0322	0.00136491	-0.0337	0.00138372
0.0343	0.000955685	-0.0195	0.000967951		0.0341	0.00110055	-0.0244	0.00111669		-0.0246	0.00122338	0.0372	0.00120449		0.0338	0.00136517	-0.0353	0.00138383
0.036	0.000956855	-0.0212	0.000968898		0.0357	0.00110034	-0.0261	0.00111683		-0.0263	0.0012228	0.0389	0.00120492		0.0355	0.00136625	-0.037	0.00138427
0.0377	0.000955174	-0.0229	0.000971459		0.0374	0.00109995	-0.0277	0.00111633		-0.0279	0.00122317	0.0405	0.00120451		0.0372	0.00136562	-0.0387	0.00138445
0.0393	0.000956288	-0.0245	0.000971987		0.0391	0.00110032	-0.0294	0.00111698		-0.0296	0.00122277	0.0422	0.00120492		0.0388	0.00136614	-0.0403	0.0013845
0.041	0.00095606	-0.0262	0.000972082		0.0407	0.00109992	-0.0311	0.00111659		-0.0313	0.00122324	0.0439	0.00120537		0.0405	0.00136633	-0.042	0.00138364
0.0427	0.000956389	-0.0279	0.00097229		0.0424	0.0010999	-0.0327	0.00111659		-0.0329	0.00122322	0.0455	0.00120524		0.0422	0.00136563	-0.0437	0.00138359
0.0443	0.000957313	-0.0295	0.000972186		0.0441	0.00110032	-0.0344	0.0011167		-0.0346	0.00122325	0.0472	0.00120519		0.0438	0.00136545	-0.0453	0.0013844
0.046	0.000956572	-0.0312	0.000972346		0.0457	0.00109992	-0.0361	0.00111678		-0.0363	0.00122303	0.0489	0.00120543		0.0455	0.00136594	-0.047	0.00138393
0.0477	0.000955922	-0.0329	0.000972252		0.0474	0.0010996	-0.0377	0.00111549		-0.0379	0.0012234	0.0505	0.00120494		0.0472	0.00136609	-0.0487	0.0013847
0.0493	0.000956526	-0.0345	0.00097316		0.0491	0.00109894	-0.0394	0.0011177		-0.0396	0.00122322	0.0522	0.00120482		0.0488	0.00136704	-0.0503	0.00138386
0.051	0.000955183	-0.0362	0.000972072		0.0507	0.00109927	-0.0411	0.00111826		-0.0413	0.00122352	0.0539	0.00120499		0.0505	0.00136738	-0.052	0.00138475
0.0527	0.000956288	-0.0379	0.000972952		0.0524	0.00109939	-0.0427	0.00111837		-0.0429	0.00122333	0.0555	0.00120462		0.0522	0.00136552	-0.0537	0.00138403
0.0543	0.000955858	-0.0395	0.00097298		0.0541	0.0010993	-0.0444	0.00111831		-0.0446	0.0012231	0.0572	0.00120468		0.0538	0.00136605	-0.0553	0.00138446
0.056	0.000955858	-0.0412	0.000973141		0.0557	0.00109946	-0.0461	0.00111852		-0.0463	0.00122361	0.0589	0.00120454		0.0555	0.00136642	-0.057	0.00138397
0.0577	0.000957974	-0.0429	0.000972914		0.0574	0.00110013	-0.0477	0.00111756		-0.0479	0.00122328	0.0605	0.00120419		0.0572	0.00136586	-0.0587	0.00138385
0.0593	0.00095768	-0.0445	0.00097299		0.0591	0.00110047	-0.0494	0.00111841		-0.0496	0.00122349	0.0622	0.0012046		0.0588	0.00136594	-0.0603	0.0013854
0.061	0.000957359	-0.0462	0.0009728		0.0607	0.00109995	-0.0511	0.00111833		-0.0513	0.00122366	0.0639	0.00120531		0.0605	0.00136629	-0.062	0.00138528
0.0626	0.000957029	-0.0479	0.000973217		0.0624	0.00110047	-0.0527	0.00111852		-0.0529	0.0012238	0.0655	0.00120512		0.0622	0.00136677	-0.0637	0.00138557
0.0643	0.000957772	-0.0495	0.000972148		0.0641	0.00110128	-0.0544	0.00111817		-0.0546	0.0012236	0.0672	0.00120545		0.0638	0.0013661	-0.0653	0.00138446
0.066	0.000957121	-0.0512	0.000973208		0.0657	0.00110223	-0.0561	0.00111846		-0.0563	0.00122315	0.0689	0.0012054		0.0655	0.00136621	-0.067	0.00138619
0.0676	0.000957478	-0.0529	0.000972696		0.0674	0.00110159	-0.0577	0.00111843		-0.0579	0.00122313	0.07	0.00120545		0.0672	0.00136608	-0.0687	0.00138537
0.0693	0.000957882	-0.0545	0.000972583		0.0691	0.00110115	-0.0594	0.00111783		-0.0596	0.00122329	0.07	0.0012054		0.0688	0.00136613	-0.07	0.00138561
0.07	0.000957946	-0.0562	0.000971317		0.07	0.00110107	-0.0611	0.00111802		-0.0613	0.00122307	0.07	0.00120554		0.07	0.00136624	-0.07	0.00138487
0.07	0.000957103	--	--		0.07	0.0011015	-0.0627	0.00111827		-0.0629	0.00122352	0.07	0.00120553		--	--	-0.07	0.00138548
0.07	0.000958506	--	--		0.07	0.00110114	--	--		-0.0646	0.00122371	--	--		--	--	-0.07	0.00138459
0.07	0.000958442	--	--		0.07	0.00110101	--	--		-0.0663	0.00122416	--	--		--	--	-0.07	0.00138524
0.07	0.000957909	--	--		0.07	0.00110112	--	--		-0.0679	0.00122446	--	--		--	--	--	--
0.07	0.000958405	--	--		--	--	--	--		-0.0696	0.00122415	--	--		--	--	--	--
0.07	0.00095858	--	--		--	--	--	--		--	--	--	--		--	--	--	--
--	--	--	--		--	--	--	--		--	--	--	--		--	--	--	--
--	--	--	--		--	--	--	--		--	--	--	--		--	--	--	--
--	--	--	--		--	--	--	--		--	--	--	--		--	--	--	--
--	--	--	--		--	--	--	--		--	--	--	--		--	--	--	--
--	--	--	--		--	--	--	--		--	--	--	--		--	--	--	--
--	--	--	--		--	--	--	--		--	--	--	--		--	--	--	--
--	--	--	--		--	--	--	--		--	--	--	--		--	--	--	--
--	--	--	--		--	--	--	--		--	--	--	--		--	--	--	--
--	--	--	--		--	--	--	--		--	--	--	--		--	--	--	--
--	--	--	--		--	--	--	--		--	--	--	--		--	--	--	--
--	--	--	--		--	--	--	--		--	--	--	--		--	--	--	--
--	--	--	--		--	--	--	--		--	--	--	--		--	--	--	--
--	--	--	--		--	--	--	--		--	--	--	--		--	--	--	--
--	--	--	--		--	--	--	--		--	--	--	--		--	--	--	--
--	--	--	--		--	--	--	--		--	--	--	--		--	--	--	--
--	--	--	--		--	--	--	--		--	--	--	--		--	--	--	--
--	--	--	--		--	--	--	--		--	--	--	--		--	--	--	--
--	--	--	--		--	--	--	--		--	--	--	--		--	--	--	--
--	--	--	--		--	--	--	--		--	--	--	--		--	--	--	--
--	--	--	--		--	--	--	--		--	--	--	--		--	--	--	--
--	--	--	--		--	--	--	--		--	--	--	--		--	--	--	--
--	--	--	--		--	--	--	--		--	--	--	--		--	--	--	--
--	--	--	--		--	--	--	--		--	--	--	--		--	--	--	--
--	--	--	--		--	--	--	--		--	--	--	--		--	--	--	--
--	--	--	--		--	--	--	--		--	--	--	--		--	--	--	--
--	--	--	--		--	--	--	--		--	--	--	--		--	--	--	--
--	--	--	--		--	--	--	--		--	--	--	--		--	--	--	--
--	--	--	--		--	--	--	--		--	--	--	--		--	--	--	--
--	--	--	--		--	--	--	--		--	--	--	--		--	--	--	--
--	--	--	--		--	--	--	--		--	--	--	--		--	--	--	--
--	--	--	--		--	--	--	--		--	--	--	--		--	--	--	--
--	--	--	--		--	--	--	--		--	--	--	--		--	--	--	--
--	--	--	--		--	--	--	--		--	--	--	--		--	--	--	--
--	--	--	--		--	--	--	--		--	--	--	--		--	--	--	--
--	--	--	--		--	--	--	--		--	--	--	--		--	--	--	--
--	--	--	--		--	--	--	--		--	--	--	--		--	--	--	--
--	--	--	--		--	--	--	--		--	--	--	--		--	--	--	--
--	--	--	--		--	--	--	--		--	--	--	--		--	--	--	--
--	--	--	--		--	--	--	--		--	--	--	--		--	--	--	--
--	--	--	--		--	--	--	--		--	--	--	--		--	--	--	--
--	--	--	--		--	--	--	--		--	--	--	--		--	--	--	--
--	--	--	--		--	--	--	--		--	--	--	--		--	--	--	--
--	--	--	--		--	--	--	--		--	--	--	--		--	--	--	--
--	--	--	--		--	--	--	--		--	--	--	--		--	--	--	--
--	--	--	--		--	--	--	--		--	--	--	--		--	--	--	--
--	--	--	--		--	--	--	--		--	--	--	--		--	--	--	--
--	--	--	--		--	--	--	--		--	--	--	--		--	--	--	--
--	--	--	--		--	--	--	--		--	--	--	--		--	--	--	--
--	--	--	--		--	--	--	--		--	--	--	--		--	--	--	--
--	--	--	--		--	--	--	--		--	--	--	--		--	--	--	--
--	--	--	--		--	--	--	--		--	--	--	--		--	--	--	--
--	--	--	--		--	--	--	--		--	--	--	--		--	--	--	--
--	--	--	--		--	--	--	--		--	--	--	--		--	--	--	--
--	--	--	--		--	--	--	--		--	--	--	--		--	--	--	--
--	--	--	--		--	--	--	--		--	--	--	--		--	--	--	--
--	--	--	--		--	--	--	--		--	--	--	--		--	--	--	--
--	--	--	--		--	--	--	--		--	--	--	--		--	--	--	--
--	--	--	--		--	--	--	--		--	--	--	--		--	--	--	--
--	--	--	--		--	--	--	--		--	--	--	--		--	--	--	--
--	--	--	--		--	--	--	--		--	--	--	--		--	--	--	--
--	--	--	--		--	--	--	--		--	--	--	--		--	--	--	--
--	--	--	--		--	--	--	--		--	--	--	--		--	--	--	--
--	--	--	--		--	--	--	--		--	--	--	--		--	--	--	--
--	--	--	--		--	--	--	--		--	--	--	--		--	--	--	--
--	--	--	--		--	--	--	--		--	--	--	--		--	--	--	--
--	--	--	--		--	--	--	--		--	--	--	--		--	--	--	--
--	--	--	--		--	--	--	--		--	--	--	--		--	--	--	--
--	--	--	--		--	--	--	--		--	--	--	--		--	--	--	--
--	--	--	--		--	--	--	--		--	--	--	--		--	--	--	--
--	--	--	--		--	--	--	--		--	--	--	--		--	--	--	--
--	--	--	--		--	--	--	--		--	--	--	--		--	--	--	--
--	--	--	--		--	--	--	--		--	--	--	--		--	--	--	--
--	--	--	--		--	--	--	--		--	--	--	--		--	--	--	--
--	--	--	--		--	--	--	--		--	--	--	--		--	--	--	--
--	--	--	--		--	--	--	--		--	--	--	--		--	--	--	--
--	--	--	--		--	--	--	--		--	--	--	--		--	--	--	--
--	--	--	--		--	--	--	--		--	--	--	--		--	--	--	--
--	--	--	--		--	--	--	--		--	--	--	--		--	--	--	--
--	--	--	--		--	--	--	--		--	--	--	--		--	--	--	--
--	--	--	--		--	--	--	--		--	--	--	--		--	--	--	--
--	--	--	--		--	--	--	--		--	--	--	--		--	--	--	--
--	--	--	--		--	--	--	--		--	--	--	--		--	--	--	--
--	--	--	--		--	--	--	--		--	--	--	--		--	--	--	--
--	--	--	--		--	--	--	--		--	--	--	--		--	--	--	--
--	--	--	--		--	--	--	--		--	--	--	--		--	--	--	--
--	--	--	--		--	--	--	--		--	--	--	--		--	--	--	--
--	--	--	--		--	--	--	--		--	--	--	--		--	--	--	--

## Sheet: Fig.2d
(Ga,Mn)As/AHPA-L/Au									(Ga,Mn)As/AHPA-L/Al
From IV (T= 4.8K)				From MC (T= 4.8K)					From IV (T= 4.8K)				From MC (T= 4.8K)
Current (µA)	ΔG (µS)	y-error (µS)		Current (µA)	ΔG (µS)	y-error (µS)			Current (µA)	ΔG (µS)	y-error (µS)		Current (µA)	ΔG (µS)	y-error (µS)
-900	187.891	2.84559		700	162	3			-900	35.1132	0.306455		10	16	3.5
-891	186.282	2.56693		500	147	3.5			-891	35.7322	0.59819		50	14	3
-882	185.444	1.25657		300	134	3			-882	35.3508	0.403916		100	16	3
-873	183.833	0.761551		100	116	4.5			-873	35.8598	0.924468		200	17	2
-864	183.425	0.867514		10	106	4			-864	35.5403	0.833914		500	21	3
-855	182.505	1.15922		-10	110	4			-855	35.6681	0.835067		700	23	3.5
-846	181.32	0.999276		-100	115	3			-846	35.9669	0.854031		-10	13	3
-837	180.863	1.2811		-300	131	3			-837	35.5966	0.838232		-50	14	4
-828	179.639	0.57332		-500	155	3.5			-828	34.6808	0.826987		-100	18	3.5
-819	179.17	0.766257		-700	170	3			-819	35.9118	1.86253		-200	22	3.5
-810	178.434	1.05131							-810	35.1748	1.31369		-500	28	3.5
-801	177.563	0.786589							-801	34.7446	0.877447		-700	36	4
-792	176.941	0.801665							-792	35.2647	1.05885
-783	176.302	0.998404							-783	33.9365	0.689333
-774	175.945	1.20879							-774	35.0936	0.724641
-765	174.885	1.03414							-765	34.7288	1.19871
-756	174.091	0.654926							-756	35.5665	1.70099
-747	173.274	0.953478							-747	35.2406	1.78132
-738	173.013	0.864949							-738	32.6741	0.999968
-729	172.026	1.38652							-729	35.4164	1.84999
-720	171.76	1.61836							-720	34.5868	1.25132
-711	170.616	1.11919							-711	33.9331	1.01993
-702	170.469	1.44266							-702	33.783	1.33345
-693	168.982	1.04218							-693	33.8825	0.978468
-684	168.374	1.27065							-684	32.8534	0.790916
-675	167.609	1.18655							-675	33.3648	1.05953
-666	166.821	0.749522							-666	32.216	1.01955
-657	165.874	0.0968018							-657	33.6035	1.09669
-648	165.557	0.669488							-648	33.3338	1.29793
-639	165.216	1.48567							-639	32.4412	0.697776
-630	164.383	0.802154							-630	32.0331	0.717934
-621	163.381	0.813992							-621	31.933	0.830522
-612	162.182	0.947419							-612	31.8324	0.613515
-603	161.983	1.09442							-603	31.9442	0.485061
-594	161.077	0.753091							-594	32.2146	1.39582
-585	160.868	0.637728							-585	32.2008	1.88616
-576	159.577	1.2793							-576	32.7094	2.00133
-567	159.152	1.29405							-567	32.1644	1.67233
-558	158.18	0.227002							-558	31.6718	1.76221
-549	157.374	0.558774							-549	30.7209	0.760925
-540	156.926	1.25288							-540	30.883	1.90046
-531	155.329	0.350288							-531	30.7696	2.15972
-522	155.861	1.73352							-522	29.7653	0.989776
-513	154.584	0.602327							-513	30.2469	1.55891
-504	154.092	0.498851							-504	29.0218	1.30551
-495	152.781	1.53003							-495	29.1227	1.41873
-486	152.878	1.24003							-486	28.4604	0.734776
-477	151.293	1.12988							-477	29.2593	1.41223
-468	151.598	1.17192							-468	28.6665	1.23159
-459	150.389	1.81299							-459	27.757	1.65537
-450	149.819	0.267356							-450	27.014	0.41994
-441	148.978	0.215157							-441	27.6364	1.35755
-432	145.838	2.46513							-432	26.3041	0.567785
-423	147.007	1.32044							-423	26.8538	0.952
-414	146.582	0.83982							-414	26.6997	0.85341
-405	145.167	0.873628							-405	27.0327	1.60956
-396	145.207	2.12847							-396	25.9867	1.06238
-387	144.737	1.45633							-387	25.0714	0.448116
-378	143.242	1.32383							-378	24.96	0.802214
-369	143.542	1.93363							-369	25.1376	1.65436
-360	141.941	0.825425							-360	25.3915	2.11191
-351	138.382	0.495292							-351	24.8048	1.27045
-342	140.546	1.88327							-342	24.3326	1.5563
-333	144.738	4.88446							-333	24.9994	1.98152
-324	139.083	1.36317							-324	24.5012	1.79452
-315	138.433	0.290365							-315	24.802	1.98915
-306	136.808	1.65494							-306	24.4393	1.6843
-297	136.405	1.01787							-297	23.1709	1.25894
-288	136.348	1.99884							-288	22.7297	1.27906
-279	135.955	1.59601							-279	22.9888	1.41452
-270	135.538	1.65954							-270	24.1666	2.39763
-261	134.74	1.43521							-261	22.7542	1.63478
-252	132.774	0.953417							-252	22.1814	1.52853
-243	134.629	2.38218							-243	22.5075	1.7823
-234	134.584	3.33056							-234	23.3724	2.40543
-225	132.449	3.17793							-225	22.7248	2.01794
-216	131.471	2.67224							-216	22.8638	2.59373
-207	129.973	1.82326							-207	21.2408	1.12916
-198	129.825	2.58637							-198	21.6605	1.99237
-189	130.14	3.4169							-189	21.5116	1.84612
-180	127.868	3.18554							-180	22.4408	2.34378
-171	127.664	2.98119							-171	20.8689	1.9416
-162	126.839	3.12746							-162	21.3341	1.99305
-153	125.954	4.16374							-153	21.5085	1.88118
-144	124.394	2.58629							-144	20.1455	1.46096
-135	124.008	3.2291							-135	20.8858	2.58871
-126	123.664	2.91159							-126	18.9527	2.28144
-117	122.513	4.83078							-117	20.2674	2.43144
-108	121.222	3.34886							-108	16.7834	1.34286
-99	120.943	3.69613							-99	15.1522	1.42305
-90	119.355	4.76232							-90	16.7416	0.222634
-81	119.78	3.72029							-81	15.1922	1.37322
-72	116.622	2.39637							-72	14.1563	1.12411
-63	116.999	3.7271							-63	15.1166	2.91963
-54	112.667	5.53401							-54	12.7331	2.60093
-45	108.895	2.45659							-45	14.2455	0.55646
-36	106.003	1.37788							-36	10.9008	1.78935
-27	107.987	3.88073							-27	11.6627	2.83037
-18	102.81	3.06307							-18	12.3037	2.35088
-9	107.314	4.34078							-9	9.57869	0.229422
9	108.667	3.76571							9	14.2557	3.13736
18	108.667	3.76571							18	17.2576	4.53704
27	108.819	4.4612							27	16.1238	1.79016
36	114.084	3.59885							36	14.2202	1.07067
45	115.391	3.83019							45	12.9759	0.395911
54	114.706	3.48735							54	15.961	0.765525
63	117.21	4.88112							63	15.618	1.38261
72	116.683	2.03916							72	16.1573	1.63978
81	119.724	3.38041							81	16.0034	1.73284
90	120.227	3.28828							90	17.0267	0.782864
99	121.62	4.39266							99	17.5077	1.14873
108	122.831	3.46845							108	16.7015	1.03117
117	123.046	3.95722							117	17.7946	1.86878
126	121.145	2.44745							126	17.5711	2.00686
135	121.545	2.76717							135	17.2514	0.934081
144	123.847	2.94452							144	17.9789	0.816899
153	124.754	3.56883							153	17.6847	1.47968
162	123.852	1.88981							162	17.6637	2.08471
171	125.798	2.94501							171	18.5328	2.45333
180	129.646	3.08278							180	19.2259	2.45819
189	130.226	2.05778							189	19.4201	1.84168
198	131.224	2.89416							198	20.1664	1.25466
207	131.229	2.33194							207	19.8775	1.18889
216	132.561	2.78201							216	19.009	1.49628
225	134.238	2.89934							225	18.3768	1.82524
234	133.777	2.28569							234	18.6124	1.71476
243	134.941	3.09911							243	18.3992	1.39865
252	135.654	3.18919							252	19.3545	0.869934
261	135.232	2.49003							261	18.7837	0.931304
270	134.846	2.1019							270	18.4086	0.83896
279	135.515	2.68685							279	18.0752	1.34613
288	134.488	2.60198							288	18.801	1.4447
297	136.154	3.04683							297	19.0267	1.42358
306	136.455	3.18116							306	18.8198	1.4692
315	137.936	2.66675							315	18.7761	0.409907
324	135.487	0.180132							324	18.8005	0.961339
333	135.806	0.263299							333	17.5253	1.01796
342	137.207	0.42973							342	18.1308	1.3403
351	137.778	0.430943							351	18.6667	1.33565
360	138.247	0.557693							360	19.6586	1.82963
369	138.495	0.781497							369	20.1439	0.778086
378	139.99	0.916112							378	20.6556	1.40776
387	139.437	0.176093							387	19.8952	0.018187
396	140.356	0.178276							396	20.5296	0.974468
405	141.514	0.4964							405	19.8478	1.43812
414	142.645	0.98847							414	20.2047	1.39102
423	143.49	0.958331							423	20.6669	1.38502
432	143.631	1.57234							432	20.513	0.836484
441	143.986	0.588093							441	20.4809	0.600828
450	144.783	0.728379							450	20.0724	1.36874
459	144.669	0.548095							459	19.4636	1.35199
468	145.864	0.247567							468	21.2243	1.46082
477	146.172	0.522587							477	20.8763	0.140434
486	147.08	0.945689							486	20.7531	0.79619
495	147.559	0.916495							495	19.3472	1.41384
504	147.641	0.901145							504	20.6505	1.17141
513	148.112	0.751156							513	21.9478	1.86283
522	148.947	0.870429							522	21.5046	0.667406
531	149.761	1.10843							531	23.1524	0.483881
540	149.82	0.830659							540	22.1857	0.216371
549	150.082	0.0442601							549	21.0102	0.152495
558	151.928	2.1835							558	21.2379	0.202716
567	152.33	1.28503							567	20.2847	0.382466
576	153.418	1.87666							576	21.8494	0.267076
585	153.614	1.84597							585	22.5281	0.303021
594	154.15	1.69836							594	21.7552	0.79335
603	154.509	1.79028							603	22.0871	0.0453778
612	154.847	1.29437							612	22.554	0.256775
621	155.187	1.62158							621	21.8266	0.293087
630	155.846	1.38047							630	22.6407	0.947328
639	156.957	2.13934							639	22.5028	0.195905
648	156.95	1.77678							648	23.3758	1.01571
657	157.419	1.97099							657	22.7693	0.812518
666	157.877	1.72809							666	22.3415	0.659422
675	158.181	1.29275							675	23.9955	1.26381
684	158.924	1.69478							684	24.3293	1.2472
693	159.356	1.87436							693	24.3064	1.01279
702	160.076	1.54341							702	24.8237	0.959238
711	160.059	1.62485							711	24.3	0.564233
720	160.615	1.3046							720	24.4257	1.0633
729	161.03	1.10146							729	24.1235	0.352572
738	162.114	1.96136							738	24.9239	0.11608
747	162.231	1.45874							747	24.5562	0.177322
756	162.469	1.44251							756	24.2381	0.0346212
765	163.523	1.81253							765	24.261	0.0581278
774	164.006	1.9704							774	24.5134	0.0340639
783	164.111	1.40416							783	24.8984	0.18669
792	164.59	1.56897							792	24.7438	0.328942
801	164.816	1.5585							801	24.9115	0.411628
810	165.406	1.89449							810	25.3664	0.315698
819	165.631	1.35489							819	23.4573	0.56153
828	166.344	1.33516							828	25.0375	0.10658
837	166.793	1.40433							837	25.1854	0.413307
846	167.121	1.48913							846	24.6502	0.375639
855	167.073	1.12281							855	25.3784	0.187564
864	167.873	1.36615							864	26.1023	0.920234
873	168.538	1.77501							873	25.7385	0.482644
882	168.37	1.18006							882	24.97	0.523796
891	169.014	1.00719							891	25.1587	0.764796
900	169.545	1.65631							900	26.0596	1.40223
-50	110.76
-49	109.194
-48	109.492
-47	113.57
-46	112.008
-45	110.377
-44	112.692
-43	108.901
-42	111.337
-41	107.333
-40	109.85
-39	110.232
-38	105.888
-37	108.62
-36	109
-35	106.827
-34	104.528
-33	107.487
-32	107.879
-31	102.556
-30	108.738
-29	106.114
-28	106.512
-27	106.938
-26	104.02
-25	104.382
-24	101.116
-23	105.282
-22	105.75
-21	110.528
-20	106.919
-19	107.545
-18	103.375
-17	103.868
-16	104.54
-15	105.175
-14	99.6562
-13	100.156
-12	100.59
-11	101.266
-10	102.076
-9	103.067
-7	105.629
-6	107.703
6	109.328
7	106.992
8	105.246
9	104.099
10	112.005
11	110.456
12	109
13	107.919
14	106.854
15	111.937
16	105.246
17	109.942
18	109
19	108.26
20	107.594
21	106.992
22	110.456
23	105.859
24	109.081
25	108.516
26	107.994
27	107.51
28	110.214
29	112.802
30	109.196
31	108.799
32	111.191
33	113.377
34	112.835
35	109.796
36	111.896
37	109.044
38	111.002
39	110.641
40	112.461
41	109.872
42	113.831
43	113.438
44	111.001
45	112.704
46	112.317
47	110.099
48	111.674
49	113.185
50	112.818

## Sheet: Fig. 3
Au/AHPA-L/(Ga,Mn)As					Au/L-Cysteine/(Ga,Mn)As						Al/AHPA-L/(Ga,Mn)As					Al/L-Cysteine/(Ga,Mn)As
Current (µA)	ΔG (µS)	y-error (µS)			Current (µA)	ΔG (µS)	y-error (µS)				Current (µA)	ΔG (µS)	y-error (µS)			Current (µA)	ΔG (µS)	y-error (µS)
-900	187.891	2.84559			-900	65.0389	0.32438				-900	35.1132	0.306455			-900	10.7628	1.78338
-891	186.282	2.56693			-891	65.0746	0.3				-891	35.7322	0.59819			-891	10.964	1.56684
-882	185.444	1.25657			-882	65.0323	0.4247				-882	35.3508	0.403916			-882	10.9138	0.83233
-873	183.833	0.761551			-873	65.115	0.44252				-873	35.8598	0.924468			-873	10.748	0.949
-864	183.425	0.867514			-864	65.2857	0.49316				-864	35.5403	0.833914			-864	10.7539	0.87933
-855	182.505	1.15922			-855	65.1887	0.47632				-855	35.6681	0.835067			-855	11.0017	0.95686
-846	181.32	0.999276			-846	65.2935	0.6521				-846	35.9669	0.854031			-846	10.914	1.26689
-837	180.863	1.2811			-837	65.0686	0.51232				-837	35.5966	0.838232			-837	10.6178	1.00915
-828	179.639	0.57332			-828	65.0052	0.48903				-828	34.6808	0.826987			-828	10.2151	0.82294
-819	179.17	0.766257			-819	64.917	0.58647				-819	35.9118	1.86253			-819	10.4953	1.05904
-810	178.434	1.05131			-810	64.9945	0.52112				-810	35.1748	1.31369			-810	10.1134	0.92399
-801	177.563	0.786589			-801	64.8565	0.61686				-801	34.7446	0.877447			-801	10.2621	0.82077
-792	176.941	0.801665			-792	64.9993	0.52247				-792	35.2647	1.05885			-792	10.0644	0.87801
-783	176.302	0.998404			-783	64.8133	0.60279				-783	33.9365	0.689333			-783	10.0948	1.39732
-774	175.945	1.20879			-774	64.9631	0.54872				-774	35.0936	0.724641			-774	10.1942	1.0922
-765	174.885	1.03414			-765	65.0026	0.58248				-765	34.7288	1.19871			-765	9.8944	1.08314
-756	174.091	0.654926			-756	64.8588	0.36649				-756	35.5665	1.70099			-756	9.4846	1.43099
-747	173.274	0.953478			-747	64.9037	0.4639				-747	35.2406	1.78132			-747	9.83271	0.8017
-738	173.013	0.864949			-738	64.8446	0.42235				-738	32.6741	0.999968			-738	9.55053	1.12917
-729	172.026	1.38652			-729	64.5629	0.30229				-729	35.4164	1.84999			-729	9.56901	1.15904
-720	171.76	1.61836			-720	64.5932	0.45519				-720	34.5868	1.25132			-720	9.57502	0.86186
-711	170.616	1.11919			-711	64.5181	0.34079				-711	33.9331	1.01993			-711	9.66578	0.82269
-702	170.469	1.44266			-702	64.1825	0.31012				-702	33.783	1.33345			-702	9.23831	1.01053
-693	168.982	1.04218			-693	64.4797	0.42505				-693	33.8825	0.978468			-693	9.18477	1.07183
-684	168.374	1.27065			-684	64.4607	0.4113				-684	32.8534	0.790916			-684	9.03169	1.02263
-675	167.609	1.18655			-675	64.39	0.52267				-675	33.3648	1.05953			-675	8.80783	1.12472
-666	166.821	0.749522			-666	64.2511	0.40554				-666	32.216	1.01955			-666	8.95871	1.00339
-657	165.874	0.0968018			-657	64.198	0.44789				-657	33.6035	1.09669			-657	8.80757	0.83866
-648	165.557	0.669488			-648	64.2117	0.50328				-648	33.3338	1.29793			-648	8.64088	0.89952
-639	165.216	1.48567			-639	63.9342	0.38216				-639	32.4412	0.697776			-639	8.43705	0.85882
-630	164.383	0.802154			-630	63.798	0.35063				-630	32.0331	0.717934			-630	8.36406	0.9121
-621	163.381	0.813992			-621	63.7446	0.51207				-621	31.933	0.830522			-621	8.49472	0.97576
-612	162.182	0.947419			-612	63.9239	0.58604				-612	31.8324	0.613515			-612	8.40606	1.13705
-603	161.983	1.09442			-603	63.9582	0.39802				-603	31.9442	0.485061			-603	8.08393	0.87588
-594	161.077	0.753091			-594	63.8336	0.34535				-594	32.2146	1.39582			-594	8.00508	1.12076
-585	160.868	0.637728			-585	63.8207	0.3801				-585	32.2008	1.88616			-585	7.78001	0.88068
-576	159.577	1.2793			-576	63.948	0.43514				-576	32.7094	2.00133			-576	7.65449	1.0902
-567	159.152	1.29405			-567	63.7689	0.49				-567	32.1644	1.67233			-567	7.71372	1.03382
-558	158.18	0.227002			-558	63.7054	0.36616				-558	31.6718	1.76221			-558	7.64066	0.99636
-549	157.374	0.558774			-549	63.7414	0.3488				-549	30.7209	0.760925			-549	7.50528	1.06064
-540	156.926	1.25288			-540	63.5243	0.46223				-540	30.883	1.90046			-540	7.43288	0.94127
-531	155.329	0.350288			-531	63.5472	0.45296				-531	30.7696	2.15972			-531	7.26169	0.91745
-522	155.861	1.73352			-522	63.5212	0.44267				-522	29.7653	0.989776			-522	6.99384	1.24012
-513	154.584	0.602327			-513	63.3231	0.44956				-513	30.2469	1.55891			-513	7.11806	1.0699
-504	154.092	0.498851			-504	63.387	0.5365				-504	29.0218	1.30551			-504	7.14496	0.90629
-495	152.781	1.53003			-495	63.343	0.53473				-495	29.1227	1.41873			-495	6.85529	1.30995
-486	152.878	1.24003			-486	63.1943	0.43011				-486	28.4604	0.734776			-486	7.00725	1.12074
-477	151.293	1.12988			-477	63.2005	0.38472				-477	29.2593	1.41223			-477	6.88578	0.92843
-468	151.598	1.17192			-468	63.1352	0.39223				-468	28.6665	1.23159			-468	6.55647	1.17242
-459	150.389	1.81299			-459	62.9746	0.42679				-459	27.757	1.65537			-459	6.27565	0.83392
-450	149.819	0.267356			-450	62.7614	0.41462				-450	27.014	0.41994			-450	6.58803	0.94689
-441	148.978	0.215157			-441	62.4768	0.30539				-441	27.6364	1.35755			-441	6.37526	0.89326
-432	145.838	2.46513			-432	62.5892	0.42463				-432	26.3041	0.567785			-432	6.18209	0.96096
-423	147.007	1.32044			-423	62.4381	0.34893				-423	26.8538	0.952			-423	6.20864	0.92443
-414	146.582	0.83982			-414	62.5931	0.33249				-414	26.6997	0.85341			-414	5.98605	1.18805
-405	145.167	0.873628			-405	62.451	0.32874				-405	27.0327	1.60956			-405	5.96961	1.20835
-396	145.207	2.12847			-396	62.177	0.33068				-396	25.9867	1.06238			-396	5.56457	1.00573
-387	144.737	1.45633			-387	62.2392	0.35434				-387	25.0714	0.448116			-387	5.87846	1.09498
-378	143.242	1.32383			-378	62.289	0.45212				-378	24.96	0.802214			-378	5.57324	0.89023
-369	143.542	1.93363			-369	62.2201	0.42127				-369	25.1376	1.65436			-369	5.087	0.90032
-360	141.941	0.825425			-360	61.8759	0.33106				-360	25.3915	2.11191			-360	5.20355	0.85614
-351	138.382	0.495292			-351	61.8732	0.31344				-351	24.8048	1.27045			-351	5.24567	1.17847
-342	140.546	1.88327			-342	61.7784	0.37464				-342	24.3326	1.5563			-342	5.01781	1.15022
-333	144.738	4.88446			-333	62.0181	0.3078				-333	24.9994	1.98152			-333	4.86042	0.88658
-324	139.083	1.36317			-324	61.7763	0.30427				-324	24.5012	1.79452			-324	4.95747	0.81695
-315	138.433	0.290365			-315	61.5977	0.30179				-315	24.802	1.98915			-315	4.95926	0.983
-306	136.808	1.65494			-306	61.3796	0.30134				-306	24.4393	1.6843			-306	4.49823	0.92116
-297	136.405	1.01787			-297	61.407	0.30539				-297	23.1709	1.25894			-297	4.5457	0.91921
-288	136.348	1.99884			-288	61.2614	0.30217				-288	22.7297	1.27906			-288	4.40586	0.80465
-279	135.955	1.59601			-279	61.1838	0.3001				-279	22.9888	1.41452			-279	4.12049	0.92556
-270	135.538	1.65954			-270	60.8713	0.30003				-270	24.1666	2.39763			-270	4.29129	0.94127
-261	134.74	1.43521			-261	60.8792	0.3167				-261	22.7542	1.63478			-261	4.09538	0.87007
-252	132.774	0.953417			-252	60.7548	0.34973				-252	22.1814	1.52853			-252	4.07915	0.83697
-243	134.629	2.38218			-243	60.4442	0.41014				-243	22.5075	1.7823			-243	3.79236	0.8899
-234	134.584	3.33056			-234	60.1551	0.33761				-234	23.3724	2.40543			-234	3.74234	0.81054
-225	132.449	3.17793			-225	60.1932	0.52065				-225	22.7248	2.01794			-225	3.53984	0.83239
-216	131.471	2.67224			-216	60.2548	0.65383				-216	22.8638	2.59373			-216	3.48984	0.92347
-207	129.973	1.82326			-207	59.8378	0.63074				-207	21.2408	1.12916			-207	3.22556	0.89727
-198	129.825	2.58637			-198	59.5373	0.42985				-198	21.6605	1.99237			-198	3.14979	1.13678
-189	130.14	3.4169			-189	59.3954	0.566				-189	21.5116	1.84612			-189	2.90394	1.04094
-180	127.868	3.18554			-180	59.2846	0.80331				-180	22.4408	2.34378			-180	2.72431	0.9962
-171	127.664	2.98119			-171	58.7968	0.71126				-171	20.8689	1.9416			-171	2.7452	1.10152
-162	126.839	3.12746			-162	58.4461	0.51698				-162	21.3341	1.99305			-162	2.51676	1.11968
-153	125.954	4.16374			-153	58.1312	0.62314				-153	21.5085	1.88118			-153	2.09429	1.48236
-144	124.394	2.58629			-144	57.9633	0.54274				-144	20.1455	1.46096			153	1.71774	1.63767
-135	124.008	3.2291			-135	57.8051	0.71702				-135	20.8858	2.58871			162	1.93119	1.45765
-126	123.664	2.91159			-126	57.1489	0.63502				-126	18.9527	2.28144			171	1.94291	1.35917
-117	122.513	4.83078			-117	56.732	0.52007				-117	20.2674	2.43144			180	2.2121	0.92178
-108	121.222	3.34886			-108	56.4268	0.70326				-108	16.7834	1.34286			189	2.30644	1.06259
-99	120.943	3.69613			-99	56.6455	1.033				-99	15.1522	1.42305			198	2.90646	0.83593
-90	119.355	4.76232			-90	55.4681	0.58832				-90	16.7416	0.222634			207	2.65682	0.99058
-81	119.78	3.72029			-81	54.6519	0.71931				-81	15.1922	1.37322			216	2.89495	1.44667
-72	116.622	2.39637			-72	54.3463	1.13176				-72	14.1563	1.12411			225	3.33229	1.14693
-63	116.999	3.7271			-63	54.044	0.96055				-63	15.1166	2.91963			234	2.99849	0.86947
-54	112.667	5.53401			-54	52.5147	0.82465				-54	12.7331	2.60093			243	3.05246	1.03253
-45	108.895	2.45659			-45	50.9955	0.84942				-45	14.2455	0.55646			252	3.19513	0.83302
-36	106.003	1.37788			-36	51.9451	0.80932				-36	10.9008	1.78935			261	3.47064	1.03823
-27	107.987	3.88073			-27	51.2224	1.13786				-27	11.6627	2.83037			270	3.26457	1.23423
-18	102.81	3.06307			27	48.2333	0.52861				-18	12.3037	2.35088			279	3.63719	1.27649
-9	107.314	4.34078			36	49.2512	0.72905				-9	9.57869	0.229422			288	3.52253	0.80316
9	108.667	3.76571			45	49.0121	0.46348				9	14.2557	3.13736			297	3.62719	0.92828
18	108.667	3.76571			54	49.1857	0.30133				18	17.2576	4.53704			306	3.77874	1.07854
27	108.819	4.4612			63	51.0876	0.67386				27	16.1238	1.79016			315	3.75717	0.96368
36	114.084	3.59885			72	51.907	1.00025				36	14.2202	1.07067			324	3.81975	1.08473
45	115.391	3.83019			81	52.0335	0.70037				45	12.9759	0.395911			333	3.62653	1.38477
54	114.706	3.48735			90	52.312	0.32909				54	15.961	0.765525			342	3.73188	0.83523
63	117.21	4.88112			99	52.4081	0.31409				63	15.618	1.38261			351	4.17906	1.57094
72	116.683	2.03916			108	53.004	0.30001				72	16.1573	1.63978			360	3.86637	1.55682
81	119.724	3.38041			117	53.3802	0.32366				81	16.0034	1.73284			369	4.32436	1.43714
90	120.227	3.28828			126	53.505	0.41146				90	17.0267	0.782864			378	4.26162	1.51953
99	121.62	4.39266			135	53.9044	0.31204				99	17.5077	1.14873			387	4.62529	1.58855
108	122.831	3.46845			144	54.3734	0.32581				108	16.7015	1.03117			396	4.62414	1.58088
117	123.046	3.95722			153	54.7868	0.40551				117	17.7946	1.86878			405	4.50475	1.39645
126	121.145	2.44745			162	54.7548	0.32421				126	17.5711	2.00686			414	4.58079	1.3731
135	121.545	2.76717			171	54.7456	0.30082				135	17.2514	0.934081			423	4.9516	1.30206
144	123.847	2.94452			180	55.068	0.32665				144	17.9789	0.816899			432	5.0222	0.98396
153	124.754	3.56883			189	55.4318	0.43181				153	17.6847	1.47968			441	5.02007	1.10042
162	123.852	1.88981			198	55.174	0.3022				162	17.6637	2.08471			450	5.19582	1.32332
171	125.798	2.94501			207	55.3272	0.30137				171	18.5328	2.45333			459	4.94587	1.04894
180	129.646	3.08278			216	55.5573	0.31534				180	19.2259	2.45819			468	5.31456	1.06378
189	130.226	2.05778			225	56.0121	0.39655				189	19.4201	1.84168			477	5.20198	1.16128
198	131.224	2.89416			234	56.153	0.35191				198	20.1664	1.25466			486	5.27759	0.9097
207	131.229	2.33194			243	56.023	0.34352				207	19.8775	1.18889			495	5.26628	0.82339
216	132.561	2.78201			252	56.2801	0.31315				216	19.009	1.49628			504	5.4374	1.01337
225	134.238	2.89934			261	56.8977	0.30449				225	18.3768	1.82524			513	5.66904	0.83297
234	133.777	2.28569			270	56.8431	0.32435				234	18.6124	1.71476			522	5.74441	0.84161
243	134.941	3.09911			279	56.9706	0.31676				243	18.3992	1.39865			531	5.87381	1.22685
252	135.654	3.18919			288	57.1773	0.31154				252	19.3545	0.869934			540	5.92842	1.06998
261	135.232	2.49003			297	57.6417	0.39349				261	18.7837	0.931304			549	6.06731	1.06251
270	134.846	2.1019			306	57.6072	0.42048				270	18.4086	0.83896			558	5.99753	0.99039
279	135.515	2.68685			315	58.0349	0.50047				279	18.0752	1.34613			567	6.09798	0.8915
288	134.488	2.60198			324	57.978	0.34344				288	18.801	1.4447			576	6.22323	1.1312
297	136.154	3.04683			333	58.0486	0.3124				297	19.0267	1.42358			585	6.48339	1.02009
306	136.455	3.18116			342	58.453	0.39153				306	18.8198	1.4692			594	6.38399	1.03981
315	137.936	2.66675			351	58.7194	0.50033				315	18.7761	0.409907			603	6.36242	1.1856
324	135.487	0.180132			360	58.7648	0.63429				324	18.8005	0.961339			612	6.69473	0.96989
333	135.806	0.263299			369	58.9247	0.62663				333	17.5253	1.01796			621	6.60695	0.81463
342	137.207	0.42973			378	58.9649	0.40349				342	18.1308	1.3403			630	6.76872	1.03206
351	137.778	0.430943			387	59.2446	0.61281				351	18.6667	1.33565			639	6.84984	0.80846
360	138.247	0.557693			396	59.2136	0.46696				360	19.6586	1.82963			648	7.09653	0.82804
369	138.495	0.781497			405	59.1921	0.38141				369	20.1439	0.778086			657	7.04731	0.83029
378	139.99	0.916112			414	59.1926	0.32578				378	20.6556	1.40776			666	6.93981	1.02374
387	139.437	0.176093			423	59.267	0.49174				387	19.8952	0.018187			675	7.20017	1.12347
396	140.356	0.178276			432	59.3779	0.40736				396	20.5296	0.974468			684	7.66978	0.86159
405	141.514	0.4964			441	59.4832	0.43302				405	19.8478	1.43812			693	7.60339	1.28909
414	142.645	0.98847			450	59.6166	0.33041				414	20.2047	1.39102			702	7.54535	1.2413
423	143.49	0.958331			459	59.8031	0.49333				423	20.6669	1.38502			711	7.41398	0.9697
432	143.631	1.57234			468	59.8385	0.46523				432	20.513	0.836484			720	7.46866	1.10946
441	143.986	0.588093			477	59.8543	0.31826				441	20.4809	0.600828			729	7.65419	1.00508
450	144.783	0.728379			486	59.7878	0.34822				450	20.0724	1.36874			738	7.9984	1.23883
459	144.669	0.548095			495	60.1144	0.35562				459	19.4636	1.35199			747	7.93613	0.99928
468	145.864	0.247567			504	60.0493	0.44222				468	21.2243	1.46082			756	8.53246	0.83335
477	146.172	0.522587			513	60.0815	0.3443				477	20.8763	0.140434			765	8.20597	0.99641
486	147.08	0.945689			522	60.1947	0.32099				486	20.7531	0.79619			774	8.42512	1.07793
495	147.559	0.916495			531	60.2759	0.32899				495	19.3472	1.41384			783	8.46116	1.31652
504	147.641	0.901145			540	60.3333	0.50155				504	20.6505	1.17141			792	7.96483	1.68838
513	148.112	0.751156			549	60.4899	0.55942				513	21.9478	1.86283			801	8.29057	0.85307
522	148.947	0.870429			558	60.4599	0.51899				522	21.5046	0.667406			810	8.48554	0.89586
531	149.761	1.10843			567	60.7248	0.44057				531	23.1524	0.483881			819	8.43033	0.86627
540	149.82	0.830659			576	60.4866	0.40745				540	22.1857	0.216371			828	8.65204	1.05923
549	150.082	0.0442601			585	60.7788	0.4183				549	21.0102	0.152495			837	8.53294	0.98077
558	151.928	2.1835			594	60.6722	0.41784				558	21.2379	0.202716			846	8.53125	1.26584
567	152.33	1.28503			603	60.742	0.34611				567	20.2847	0.382466			855	8.6853	0.94547
576	153.418	1.87666			612	60.6893	0.31186				576	21.8494	0.267076			864	8.97144	1.08236
585	153.614	1.84597			621	61.0296	0.32657				585	22.5281	0.303021			873	9.0539	0.89498
594	154.15	1.69836			630	61.0878	0.30424				594	21.7552	0.79335			882	9.24821	1.19229
603	154.509	1.79028			639	61.1167	0.30297				603	22.0871	0.0453778			891	9.04877	0.83935
612	154.847	1.29437			648	60.898	0.30891				612	22.554	0.256775			900	9.11475	0.81543
621	155.187	1.62158			657	61.0215	0.30717				621	21.8266	0.293087			-500	6.74196	1.1085
630	155.846	1.38047			666	60.9511	0.30193				630	22.6407	0.947328			-495	7.12397	1.34666
639	156.957	2.13934			675	60.9948	0.3027				639	22.5028	0.195905			-490	7.3328	0.82684
648	156.95	1.77678			684	61.0655	0.32448				648	23.3758	1.01571			-485	6.84832	1.16596
657	157.419	1.97099			693	61.4313	0.33494				657	22.7693	0.812518			-480	6.89611	1.3748
666	157.877	1.72809			702	61.3172	0.3038				666	22.3415	0.659422			-475	6.87945	1.33655
675	158.181	1.29275			711	61.5697	0.30431				675	23.9955	1.26381			-470	6.94778	1.11462
684	158.924	1.69478			720	61.4088	0.36318				684	24.3293	1.2472			-465	6.73169	1.52085
693	159.356	1.87436			729	61.7368	0.3021				693	24.3064	1.01279			-460	6.58804	1.44039
702	160.076	1.54341			738	61.886	0.34567				702	24.8237	0.959238			-455	6.7165	1.12657
711	160.059	1.62485			747	61.5973	0.35152				711	24.3	0.564233			-450	6.74779	0.97297
720	160.615	1.3046			756	61.8984	0.37149				720	24.4257	1.0633			-445	6.62166	1.03855
729	161.03	1.10146			765	61.9043	0.32145				729	24.1235	0.352572			-440	6.45873	1.25854
738	162.114	1.96136			774	61.976	0.35301				738	24.9239	0.11608			-435	6.7533	1.2415
747	162.231	1.45874			783	62.3126	0.46076				747	24.5562	0.177322			-430	6.36923	0.86474
756	162.469	1.44251			792	61.9475	0.35762				756	24.2381	0.0346212			-425	6.32072	1.25455
765	163.523	1.81253			801	62.0353	0.39926				765	24.261	0.0581278			-420	6.11636	0.96191
774	164.006	1.9704			810	61.8653	0.32684				774	24.5134	0.0340639			-415	6.49206	0.95247
783	164.111	1.40416			819	62.2579	0.42469				783	24.8984	0.18669			-410	6.07793	1.1838
792	164.59	1.56897			828	62.073	0.36494				792	24.7438	0.328942			-405	6.17506	0.87289
801	164.816	1.5585			837	62.3608	0.61511				801	24.9115	0.411628			-400	6.04141	0.95237
810	165.406	1.89449			846	62.6794	0.59859				810	25.3664	0.315698			-395	6.07223	0.93775
819	165.631	1.35489			855	62.8116	0.47857				819	23.4573	0.56153			-390	6.28147	1.07461
828	166.344	1.33516			864	62.5884	0.33733				828	25.0375	0.10658			-385	5.91555	1.01416
837	166.793	1.40433			873	62.4732	0.38162				837	25.1854	0.413307			-380	5.85631	0.92047
846	167.121	1.48913			882	62.5125	0.36588				846	24.6502	0.375639			-375	5.84212	0.93146
855	167.073	1.12281			891	62.5316	0.37534				855	25.3784	0.187564			-370	5.45206	0.82624
864	167.873	1.36615			900	62.1674	0.30064				864	26.1023	0.920234			-365	5.25657	0.87389
873	168.538	1.77501			-300	61.7496					873	25.7385	0.482644			-360	5.27381	1.28962
882	168.37	1.18006			-295	61.8105					882	24.97	0.523796			-355	5.12334	1.56102
891	169.014	1.00719			-290	61.6913					891	25.1587	0.764796			-350	5.19713	1.41109
900	169.545	1.65631			-285	61.5669					900	26.0596	1.40223			-345	5.07752	1.21623
-50	110.76				-280	61.6328										-340	5.27291	0.98211
-49	109.194				-275	61.3857										-335	5.0965	0.97469
-48	109.492				-270	61.1784										-330	5.30328	0.8169
-47	113.57				-265	61.1688										-325	4.90485	1.56042
-46	112.008				-260	61.006										-320	5.13969	1.11884
-45	110.377				-255	60.712										-315	5.09784	1.03066
-44	112.692				-250	60.7785										-310	4.83256	0.81397
-43	108.901				-245	60.837										-305	4.7726	1.04623
-42	111.337				-240	60.5696										-300	4.65363	1.0179
-41	107.333				-235	60.512										-295	4.66843	1.07008
-40	109.85				-230	60.4151										-290	4.5611	1.1143
-39	110.232				-225	60.2478										-285	4.37583	0.80385
-38	105.888				-220	60.0368										-280	4.57771	1.30806
-37	108.62				-215	59.9507										-275	4.49883	1.15329
-36	109				-210	59.7175										-270	4.418	1.17333
-35	106.827				-205	59.4208										-265	4.5758	1.15132
-34	104.528				-200	59.5096										-260	4.34957	0.82532
-33	107.487				-195	59.1059										-255	4.32835	0.93922
-32	107.879				-190	59.1071										-250	4.42891	0.92965
-31	102.556				-185	59.1139										-245	4.21374	1.06195
-30	108.738				-180	59.1821										-240	4.02843	0.93785
-29	106.114				-175	58.7528										-235	4.09017	0.85584
-28	106.512				-170	58.2673										-230	4.21187	0.93385
-27	106.938				-165	58.5934										-225	4.06375	0.81751
-26	104.02				-160	58.0023										-220	3.9587	0.84557
-25	104.382				-155	58.0048										-215	3.8874	0.82275
-24	101.116				-150	58.163										-210	3.83187	0.93734
-23	105.282				-145	57.9181										-205	3.80209	0.88218
-22	105.75				-140	57.8557										-200	3.73738	1.12217
-21	110.528				-135	57.4079										-195	3.61814	0.92743
-20	106.919				-130	57.2784										-190	3.44475	1.02116
-19	107.545				-125	56.9765										-185	3.44642	0.99733
-18	103.375				-120	56.6321										-180	3.36093	1.16755
-17	103.868				-115	56.2647										-175	3.12934	1.18307
-16	104.54				-110	55.6959										-170	3.07447	1.2866
-15	105.175				-105	55.7427										-165	3.10364	1.17224
-14	99.6562				-100	55.526										-160	3.03239	1.28035
-13	100.156				-95	55.2194										-155	2.96119	1.27619
-12	100.59				-90	54.7686										-150	3.04338	1.35252
-11	101.266				-85	54.4032										-145	2.9532	1.35837
-10	102.076				-80	54.4933										-140	2.88327	1.31968
-9	103.067				-75	53.6938										-135	2.59371	1.26591
-7	105.629				-70	53.4051										-130	2.32223	0.83522
-6	107.703				-65	53.3041										-125	2.42184	0.83112
6	109.328				-60	52.8478										-120	2.48381	1.26022
7	106.992				-55	52.4257										-115	2.41536	1.42246
8	105.246				-50	52.1374										-110	1.95291	1.12192
9	104.099				-45	52.0258										-105	1.98138	1.08916
10	112.005				-40	51.4374										-100	2.05993	1.18208
11	110.456				-35	51.3244										-95	1.80688	1.13756
12	109				-30	51.4526										-90	1.83873	1.20206
13	107.919				-25	49.4639										-85	1.75802	1.19447
14	106.854				-20	47.411										-80	1.62788	1.32225
15	111.937				-15	47.518										-75	1.70796	1.44482
16	105.246				10	49.94										-70	1.28794	1.2188
17	109.942				15	50.2076										-65	1.2887	1.57128
18	109				20	50.8753										-60	1.05141	1.7519
19	108.26				25	50.1637										-55	0.76088	1.73221
20	107.594				30	50.1696										-50	0.711	1.90155
21	106.992				35	49.6568										-45	0.43525	1.98473
22	110.456				40	50.5047										-40	0.14698	2.22921
23	105.859				45	50.7264										-35	0.21263	1.55187
24	109.081				50	50.4514										-30	0.02249	2.1459
25	108.516				55	50.3689										-25	0.15908	0.83266
26	107.994				60	51.4866										-20	0.22994	1.48839
27	107.51				65	51.5609										-15	0.13614	1.74325
28	110.214				70	52.425										-10	0.19137	1.15423
29	112.802				75	51.8221										-5	-0.01927	0.8727
30	109.196				80	52.1741										5	-0.42275	1.55187
31	108.799				85	52.5193										10	0.20039	1.05423
32	111.191				90	52.5423										20	-0.01529	0.83266
33	113.377				95	52.7206										25	0.19793	1.48839
34	112.835				100	53.0317										30	0.0564	1.74325
35	109.796				105	53.0374										35	0.02743	1.6188
36	111.896				110	53.3332										40	0.39652	1.76088
37	109.044				115	53.2806										45	0.47203	1.47554
38	111.002				120	53.4152										50	0.41045	1.54952
39	110.641				125	53.7864										55	0.70859	1.01438
40	112.461				130	53.9832										60	0.88448	0.83062
41	109.872				135	53.8781										65	0.90333	0.92069
42	113.831				140	54.1266										70	1.0933	0.86971
43	113.438				145	54.5909										75	1.0309	1.07025
44	111.001				150	54.6741										80	1.05448	1.0266
45	112.704				155	54.564										85	1.24653	0.90904
46	112.317				160	54.6932										90	1.11123	1.02248
47	110.099				165	54.7471										95	1.26823	1.11813
48	111.674				170	54.7761										100	1.422	1.02245
49	113.185				175	54.9847										105	1.32036	0.81261
50	112.818				180	55.0199										110	1.26137	0.9664
					185	55.1088										115	1.69942	1.01421
					190	55.2718										120	1.55147	0.94191
					195	55.411										125	1.47777	0.95629
					200	55.3014										130	1.6149	1.16605
					205	55.7323										135	1.61307	1.48338
					210	56.1619										140	1.63544	1.22713
					215	55.8291										145	1.51343	1.28772
					220	55.9307										150	1.72535	1.12148
					225	56.2665										155	1.88509	1.56535
					230	56.3872										160	2.02722	1.32707
					235	56.6755										165	2.12916	1.2169
					240	56.5531										170	2.24444	1.10821
					245	56.7162										175	1.9184	1.26514
					250	56.5912										180	2.26071	1.12001
					255	57.0014										185	2.27468	1.24536
					260	57.1558										190	2.05019	1.52937
					265	56.9867										195	2.18837	1.55545
					270	57.0018										200	2.10731	1.58208
					275	56.9817										205	2.17899	1.78069
					280	57.172										210	2.12057	1.3089
					285	57.1802										215	2.1046	1.52619
					290	57.1194										220	2.5294	1.7317
					295	57.3775										225	2.54854	1.78735
					300	57.7409										230	2.51911	1.85009
					-99	54.4604										235	2.52803	1.79108
					-98	54.8131										240	2.62454	1.62967
					-97	54.8487										245	2.8613	1.65648
					-96	54.9007										250	2.82088	1.61975
					-95	54.2665										255	2.93455	1.56076
					-94	54.121										260	2.97107	1.60917
					-93	55.018										265	3.06618	1.61104
					-92	54.621										270	3.08914	1.74968
					-91	54.6667										275	3.22008	1.48354
					-90	54.0796										280	3.11949	1.17366
					-89	54.5679										285	3.07938	1.52238
					-88	55.1598										290	3.27415	1.23736
					-87	54.9259										295	3.45312	1.28049
					-86	53.5918										300	3.14205	1.13957
					-85	54.0833										305	3.23058	1.5196
					-84	54.3061										310	3.32117	1.20157
					-83	53.5893										315	3.13761	0.96206
					-82	53.2448										320	3.07656	0.87127
					-81	53.0534										325	3.46874	0.81904
					-80	53.7863										330	3.57574	1.33763
					-79	53.9386										335	3.33393	1.10724
					-78	53.2648										340	3.48199	0.95533
					-77	53.1732										345	3.66582	1.2993
					-76	53.2012										350	3.77274	1.30409
					-75	53.9918										355	3.87489	1.33051
					-74	53.6983										360	3.90574	1.06576
					-73	52.8612										365	4.26993	1.36163
					-72	53.2405										370	4.1464	1.02842
					-71	53.4877										375	3.97828	1.16477
					-70	53.5432										380	4.0961	0.92994
					-69	52.3201										385	4.44108	1.27023
					-68	53.0417										390	4.33121	0.87096
					-67	53.5423										395	4.61176	1.02483
					-66	53.966										400	4.72849	0.86229
					-65	52.6576										405	4.34854	1.11887
					-64	52.6651										410	4.66699	1.07322
					-63	53.3422										415	4.57268	1.40055
					-62	53.5142										420	5.01238	1.12875
					-61	52.8963										425	4.60993	1.50291
					-60	51.7435										430	4.87667	1.21568
					-59	52.4452										435	4.80333	1.2868
					-58	52.7529										440	4.77926	1.34641
					-57	52.1045										445	5.0579	1.18697
					-56	51.8556										450	5.16488	1.22199
					-55	52.3058										455	5.27552	1.35276
					-54	52.4788										460	5.53058	1.46629
					-53	52.2284										465	5.28538	1.63765
					-52	51.8133										470	5.34983	1.71697
					-51	51.3386										475	5.47276	1.39874
					-50	52.6221										480	5.79289	1.05124
					-49	52.3663										485	5.56128	1.37448
					-48	51.7292										490	5.86536	1.47785
					-47	51.0661										495	5.86291	1.14782
					-46	51.7843										500	5.80063	1.24553
					-45	51.8261
					-44	51.4983
					-43	50.2541
					-42	51.1855
					-41	51.9586
					-40	50.8488
					-39	49.8943
					-38	50.4772
					-37	51.3364
					-36	52.0434
					-35	50.0779
					-34	47.9989
					-33	48.6846
					-32	49.6382
					-31	48.8659
					-30	47.7687
					-29	48.5307
					-28	50.9793
					-27	49.3274
					-26	47.8242
					-25	49.9314
					-24	50.9059
					-23	50.6625
					-22	48.5877
					-21	48.1241
					-20	50.0091
					-19	50.1
					-18	48.8619
					-17	46.9821
					-16	49.3474
					-15	50.9906
					-14	48.3255
					-13	46.5318
					-12	48.9056
					-10	49.081
					-9	45.7018
					-8	46.1844
					6	44.8263
					7	43.8852
					10	48.5204
					11	46.8
					14	49.5285
					15	45.7088
					16	49.6329
					18	49.2781
					19	47.1395
					20	48.249
					21	50.3888
					23	47.4264
					24	47.0515
					25	48.3127
					26	48.3177
					27	46.8018
					28	46.2392
					29	47.084
					30	49.6529
					31	47.8139
					32	46.3516
					33	47.5306
					34	48.648
					35	48.8296
					36	47.7206
					37	47.4683
					38	49.9646
					39	50.3337
					40	50.6214
					41	48.8156
					42	50.2585
					43	51.4636
					44	50.6368
					45	49.7018
					46	51.0009
					47	51.2437
					48	51.6539
					49	50.3051
					50	51.4779
					51	52.4487
					52	51.9267
					53	51.1128
					54	50.7178
					55	51.5245
					56	52.4242
					57	51.5038
					58	50.8844
					59	51.4894
					60	52.1877
					61	52.114
					62	51.1626
					63	51.8332
					64	52.736
					65	52.672
					66	51.8769
					67	52.7392
					68	52.5478
					69	52.8067
					70	52.5059
					71	52.542
					72	52.3476
					73	53.4522
					74	53.3866
					75	52.8815
					76	52.9025
					77	54.1619
					78	53.7915
					79	53.0112
					80	53.133
					81	54.0251
					82	53.6559
					83	53.7692
					84	53.6933
					85	53.5147
					86	52.9762
					87	53.272
					88	53.2086
					89	53.1332
					90	54.0249
					91	54.0498
					92	53.293
					93	53.2199
					94	54.1611
					95	53.9313
					96	53.7832
					97	54.2719
					98	54.2801
					99	54.6017
					100	54.6864
					101	54.5321

## Sheet: Fig.4a
Au/AHPA-L/(Ga,Mn)As					Au/L-Cysteine/(Ga,Mn)As					Au/ODT/(Ga,Mn)As						Au/MHA/(Ga,Mn)As
Current (µA)	ΔG (µS)	y-error (µS)			Current (µA)	ΔG (µS)	y-error (µS)			Current (µA)	ΔG (µS)	y-error (µS)				Current (µA)	ΔG (µS)	y-error (µS)
-900	187.891	2.84559			-900	65.0389	0.32438			-1000	78.521	1.85689				-900	66.0848	0.20715
-891	186.282	2.56693			-891	65.0746	0.3			-990	77.712	2.13331				-890	66.0375	0.33186
-882	185.444	1.25657			-882	65.0323	0.4247			-980	76.8864	0.990947				-880	65.9173	0.09718
-873	183.833	0.761551			-873	65.115	0.44252			-970	76.0361	1.48628				-870	65.7243	0.20346
-864	183.425	0.867514			-864	65.2857	0.49316			-960	75.8305	0.0763399				-860	65.6496	0.01616
-855	182.505	1.15922			-855	65.1887	0.47632			-950	74.7721	1.14883				-850	65.6194	0.12576
-846	181.32	0.999276			-846	65.2935	0.6521			-940	74.8773	0.587592				-840	65.25	0.21488
-837	180.863	1.2811			-837	65.0686	0.51232			-930	74.3763	0.901201				-830	65.0701	0.11135
-828	179.639	0.57332			-828	65.0052	0.48903			-920	74.1859	0.953159				-820	64.8123	0.25797
-819	179.17	0.766257			-819	64.917	0.58647			-910	73.3799	1.34236				-810	64.8757	0.10928
-810	178.434	1.05131			-810	64.9945	0.52112			-900	73.1507	0.591236				-800	64.5994	0.38801
-801	177.563	0.786589			-801	64.8565	0.61686			-890	72.0475	0.843486				-790	64.309	0.34424
-792	176.941	0.801665			-792	64.9993	0.52247			-880	72.1785	0.685561				-780	64.4916	0.41475
-783	176.302	0.998404			-783	64.8133	0.60279			-870	71.8426	0.564844				-770	64.3906	0.13052
-774	175.945	1.20879			-774	64.9631	0.54872			-860	71.1691	1.00421				-760	64.1535	0.38965
-765	174.885	1.03414			-765	65.0026	0.58248			-850	70.5496	0.940914				-750	63.9029	0.14707
-756	174.091	0.654926			-756	64.8588	0.36649			-840	69.9883	1.02502				-740	64.029	0.84378
-747	173.274	0.953478			-747	64.9037	0.4639			-830	69.5464	0.382281				-730	63.505	0.66537
-738	173.013	0.864949			-738	64.8446	0.42235			-820	68.6698	0.289049				-720	63.5048	0.27962
-729	172.026	1.38652			-729	64.5629	0.30229			-810	68.1461	0.711681				-710	63.3546	0.54738
-720	171.76	1.61836			-720	64.5932	0.45519			-800	67.4246	0.623275				-700	63.3734	0.3667
-711	170.616	1.11919			-711	64.5181	0.34079			-790	67.8857	0.194132				-690	63.0183	0.26425
-702	170.469	1.44266			-702	64.1825	0.31012			-780	66.6709	0.479138				-680	62.8648	0.29436
-693	168.982	1.04218			-693	64.4797	0.42505			-770	66.0015	0.105697				-670	62.6167	0.27223
-684	168.374	1.27065			-684	64.4607	0.4113			-760	65.7023	0.350199				-660	62.4276	0.26555
-675	167.609	1.18655			-675	64.39	0.52267			-750	65.585	0.423337				-650	62.4709	0.2302
-666	166.821	0.749522			-666	64.2511	0.40554			-740	65.1115	0.103477				-640	62.3245	0.35169
-657	165.874	0.0968018			-657	64.198	0.44789			-730	64.2809	0.549738				-630	62.2303	0.29347
-648	165.557	0.669488			-648	64.2117	0.50328			-720	63.689	0.65773				-620	61.9116	0.44918
-639	165.216	1.48567			-639	63.9342	0.38216			-710	63.2335	0.197073				-610	61.6908	0.27107
-630	164.383	0.802154			-630	63.798	0.35063			-700	62.7562	1.09681				-600	61.8281	0.73928
-621	163.381	0.813992			-621	63.7446	0.51207			-690	62.4337	1.11496				-590	61.5411	0.49174
-612	162.182	0.947419			-612	63.9239	0.58604			-680	61.9123	0.696819				-580	61.4983	0.47396
-603	161.983	1.09442			-603	63.9582	0.39802			-670	61.31	1.3218				-570	61.3489	0.36013
-594	161.077	0.753091			-594	63.8336	0.34535			-660	60.8465	1.02169				-560	61.296	0.39036
-585	160.868	0.637728			-585	63.8207	0.3801			-650	60.1026	1.04826				-550	60.8496	0.5412
-576	159.577	1.2793			-576	63.948	0.43514			-640	60.0233	0.556676				-540	60.5287	0.42689
-567	159.152	1.29405			-567	63.7689	0.49			-630	59.3795	1.25546				-530	60.4786	0.33256
-558	158.18	0.227002			-558	63.7054	0.36616			-620	59.0914	1.01124				-520	60.1299	0.43163
-549	157.374	0.558774			-549	63.7414	0.3488			-610	58.0308	0.923485				-510	60.1168	0.47782
-540	156.926	1.25288			-540	63.5243	0.46223			-600	57.6581	1.23507				-500	59.7903	0.57639
-531	155.329	0.350288			-531	63.5472	0.45296			-590	57.2728	0.989443				-490	59.676	0.44696
-522	155.861	1.73352			-522	63.5212	0.44267			-580	56.5649	1.01074				-480	59.2307	0.79029
-513	154.584	0.602327			-513	63.3231	0.44956			-570	56.2083	1.21708				-470	59.215	0.27396
-504	154.092	0.498851			-504	63.387	0.5365			-560	55.2335	1.14696				-460	58.9385	0.20713
-495	152.781	1.53003			-495	63.343	0.53473			-550	54.7373	1.11008				-450	58.5971	0.15535
-486	152.878	1.24003			-486	63.1943	0.43011			-540	54.3454	1.36061				-440	58.487	0.39095
-477	151.293	1.12988			-477	63.2005	0.38472			-530	53.9513	1.14914				-430	58.3701	0.46838
-468	151.598	1.17192			-468	63.1352	0.39223			-520	52.9694	1.0878				-420	58.082	0.36104
-459	150.389	1.81299			-459	62.9746	0.42679			-510	52.6262	1.22443				-410	58.0224	0.47776
-450	149.819	0.267356			-450	62.7614	0.41462			-500	51.9989	1.41187				-400	57.5997	0.31117
-441	148.978	0.215157			-441	62.4768	0.30539			-490	51.279	1.34649				-390	57.4038	0.22275
-432	145.838	2.46513			-432	62.5892	0.42463			-480	50.9491	1.18081				-380	57.1708	0.21483
-423	147.007	1.32044			-423	62.4381	0.34893			-470	50.4872	0.727792				-370	57.0219	0.18263
-414	146.582	0.83982			-414	62.5931	0.33249			-460	49.8095	0.967165				-360	56.7903	0.15773
-405	145.167	0.873628			-405	62.451	0.32874			-450	49.4127	1.06021				-350	56.4781	0.08662
-396	145.207	2.12847			-396	62.177	0.33068			-440	48.9199	0.923949				-340	56.5413	0.21891
-387	144.737	1.45633			-387	62.2392	0.35434			-430	47.8989	0.794263				-330	56.1357	0.13594
-378	143.242	1.32383			-378	62.289	0.45212			-420	47.6425	0.78615				-320	55.8334	0.26543
-369	143.542	1.93363			-369	62.2201	0.42127			-410	46.983	0.893839				-310	55.5191	0.30262
-360	141.941	0.825425			-360	61.8759	0.33106			-400	46.4244	0.86057				-300	55.2803	0.31166
-351	138.382	0.495292			-351	61.8732	0.31344			-390	45.7306	0.984028				-290	55.0776	0.2564
-342	140.546	1.88327			-342	61.7784	0.37464			-380	44.9858	0.924941				-280	54.6119	0.27803
-333	144.738	4.88446			-333	62.0181	0.3078			-370	44.2607	0.834598				-270	54.4579	0.28916
-324	139.083	1.36317			-324	61.7763	0.30427			-360	43.7432	0.966797				-260	54.1324	0.42015
-315	138.433	0.290365			-315	61.5977	0.30179			-350	43.0877	1.00138				-250	53.8321	0.27672
-306	136.808	1.65494			-306	61.3796	0.30134			-340	42.2337	1.07861				-240	53.3525	0.09256
-297	136.405	1.01787			-297	61.407	0.30539			-330	41.602	0.707699				-230	53.0068	0.09045
-288	136.348	1.99884			-288	61.2614	0.30217			-320	40.9646	1.31849				-220	52.6461	0.01826
-279	135.955	1.59601			-279	61.1838	0.3001			-310	40.3615	1.074				-210	52.1105	0.37959
-270	135.538	1.65954			-270	60.8713	0.30003			-300	39.6765	0.95625				-200	51.7071	0.49045
-261	134.74	1.43521			-261	60.8792	0.3167			-290	38.9335	1.13139				-190	51.295	0.18718
-252	132.774	0.953417			-252	60.7548	0.34973			-280	38.1962	0.941028				-180	50.7008	0.28395
-243	134.629	2.38218			-243	60.4442	0.41014			-270	37.3914	0.866756				-170	50.2772	0.28407
-234	134.584	3.33056			-234	60.1551	0.33761			-260	36.4914	1.08737				-160	49.7256	0.3329
-225	132.449	3.17793			-225	60.1932	0.52065			-250	36.2264	0.885249				-150	49.2647	0.64219
-216	131.471	2.67224			-216	60.2548	0.65383			-240	35.3139	0.837769				-140	48.6485	0.45824
-207	129.973	1.82326			-207	59.8378	0.63074			-230	34.879	0.640824				-130	48.0625	0.71214
-198	129.825	2.58637			-198	59.5373	0.42985			-220	33.8503	0.759014				-120	47.5817	0.43651
-189	130.14	3.4169			-189	59.3954	0.566			-210	33.1917	0.755528				-110	47.0448	0.11551
-180	127.868	3.18554			-180	59.2846	0.80331			-200	32.4016	0.795852				-100	46.6414	0.14736
-171	127.664	2.98119			-171	58.7968	0.71126			-190	31.5419	0.546864				-90	46.203	0.41414
-162	126.839	3.12746			-162	58.4461	0.51698			-180	30.8365	0.883116				-80	45.2944	0.03972
-153	125.954	4.16374			-153	58.1312	0.62314			-170	30.1279	0.700855				-70	44.3571	0.34953
-144	124.394	2.58629			-144	57.9633	0.54274			-160	29.3685	0.838848				-60	43.6564	0.49912
-135	124.008	3.2291			-135	57.8051	0.71702			-150	28.6603	0.95045				-50	42.2527	0.71527
-126	123.664	2.91159			-126	57.1489	0.63502			-140	27.9854	1.26746				-40	40.9502	0.30227
-117	122.513	4.83078			-117	56.732	0.52007			-130	26.9521	1.44945				-30	40.4547	0.29624
-108	121.222	3.34886			-108	56.4268	0.70326			-120	25.8787	1.43974				-20	39.13	0.2277
-99	120.943	3.69613			-99	56.6455	1.033			-110	24.6341	0.805175				-10	36.5505	1.33579
-90	119.355	4.76232			-90	55.4681	0.58832			-100	23.5736	1.15629				10	33.7255	3.17361
-81	119.78	3.72029			-81	54.6519	0.71931			-90	22.6011	1.43968				20	36.8772	0.72146
-72	116.622	2.39637			-72	54.3463	1.13176			-80	21.4136	1.70795				30	38.3887	0.80879
-63	116.999	3.7271			-63	54.044	0.96055			-70	20.3327	1.41809				40	39.9642	0.70569
-54	112.667	5.53401			-54	52.5147	0.82465			-60	19.2931	1.7112				50	40.6023	0.79941
-45	108.895	2.45659			-45	50.9955	0.84942			-50	17.7768	1.13409				60	41.2897	0.31787
-36	106.003	1.37788			-36	51.9451	0.80932			-40	15.7599	1.782				70	41.7695	0.42334
-27	107.987	3.88073			-27	51.2224	1.13786			-30	13.1784	0.96118				80	42.1865	0.54848
-18	102.81	3.06307			27	48.2333	0.52861			-20	9.86225	0.474446				90	42.8159	0.26281
-9	107.314	4.34078			36	49.2512	0.72905			-10	8.45471	2.31815				100	43.157	0.5238
9	108.667	3.76571			45	49.0121	0.46348			10	8.63374	7.38993				110	43.5177	0.44803
18	108.667	3.76571			54	49.1857	0.30133			20	8.39194	5.90796				120	43.9204	0.2755
27	108.819	4.4612			63	51.0876	0.67386			30	9.7559	4.18949				130	44.3028	0.64363
36	114.084	3.59885			72	51.907	1.00025			40	11.1647	1.913				140	44.7535	0.51782
45	115.391	3.83019			81	52.0335	0.70037			50	13.0608	0.725392				150	44.946	0.34813
54	114.706	3.48735			90	52.312	0.32909			60	14.7774	0.257009				160	45.4163	0.36607
63	117.21	4.88112			99	52.4081	0.31409			70	15.4459	0.557693				170	45.3108	1.29574
72	116.683	2.03916			108	53.004	0.30001			80	16.3107	0.859086				180	45.9945	0.25087
81	119.724	3.38041			117	53.3802	0.32366			90	17.5329	0.62183				190	46.1519	0.01323
90	120.227	3.28828			126	53.505	0.41146			100	18.5191	0.436005				200	46.3421	0.11067
99	121.62	4.39266			135	53.9044	0.31204			110	18.7671	0.0649624				210	46.6578	0.47312
108	122.831	3.46845			144	54.3734	0.32581			120	19.8562	0.402773				220	47.0148	0.39976
117	123.046	3.95722			153	54.7868	0.40551			130	20.7364	0.0978538				230	47.1354	0.55109
126	121.145	2.44745			162	54.7548	0.32421			140	21.5637	0.0492646				240	47.2996	0.71362
135	121.545	2.76717			171	54.7456	0.30082			150	22.1698	0.0925867				250	47.4131	1.10198
144	123.847	2.94452			180	55.068	0.32665			160	22.71	0.00690527				260	47.8016	0.66613
153	124.754	3.56883			189	55.4318	0.43181			170	23.3039	0.375581				270	47.9	0.69955
162	123.852	1.88981			198	55.174	0.3022			180	23.9609	0.438367				280	48.2841	0.24885
171	125.798	2.94501			207	55.3272	0.30137			190	24.2155	0.716181				290	48.4562	0.45674
180	129.646	3.08278			216	55.5573	0.31534			200	24.959	0.500062				300	48.5123	0.45396
189	130.226	2.05778			225	56.0121	0.39655			210	25.2357	0.948896				310	48.789	0.18291
198	131.224	2.89416			234	56.153	0.35191			220	25.8577	0.971291				320	48.9384	0.09961
207	131.229	2.33194			243	56.023	0.34352			230	26.5686	1.35245				330	48.98	0.26059
216	132.561	2.78201			252	56.2801	0.31315			240	26.9904	1.53603				340	49.4266	0.0705
225	134.238	2.89934			261	56.8977	0.30449			250	27.3503	0.945365				350	49.8415	0.22527
234	133.777	2.28569			270	56.8431	0.32435			260	27.6448	0.775615				360	50.074	0.20223
243	134.941	3.09911			279	56.9706	0.31676			270	28.2912	0.752872				370	50.1245	0.41453
252	135.654	3.18919			288	57.1773	0.31154			280	28.3771	1.89875				380	49.9267	0.51019
261	135.232	2.49003			297	57.6417	0.39349			290	28.7677	1.83384				390	50.3738	0.42466
270	134.846	2.1019			306	57.6072	0.42048			300	29.0038	1.83896				400	50.6611	0.44202
279	135.515	2.68685			315	58.0349	0.50047			310	29.7635	1.54139				410	51.2506	0.07328
288	134.488	2.60198			324	57.978	0.34344			320	30.1164	1.34189				420	51.1398	0.30996
297	136.154	3.04683			333	58.0486	0.3124			330	29.9668	1.42599				430	51.1992	0.65853
306	136.455	3.18116			342	58.453	0.39153			340	30.7905	1.02613				440	51.0897	0.04099
315	137.936	2.66675			351	58.7194	0.50033			350	31.3322	1.54364				450	51.0462	0.05735
324	135.487	0.180132			360	58.7648	0.63429			360	32.3296	2.33954				460	51.4559	0.53003
333	135.806	0.263299			369	58.9247	0.62663			370	32.1126	1.62288				470	51.5604	0.50227
342	137.207	0.42973			378	58.9649	0.40349			380	32.5762	1.60899				480	51.5333	0.41492
351	137.778	0.430943			387	59.2446	0.61281			390	33.0633	1.59767				490	51.6476	1.02641
360	138.247	0.557693			396	59.2136	0.46696			400	33.6334	1.62233				500	51.876	0.02773
369	138.495	0.781497			405	59.1921	0.38141			410	34.5396	1.33889				510	52.068	0.94852
378	139.99	0.916112			414	59.1926	0.32578			420	35.0848	1.30052				520	52.4285	0.86652
387	139.437	0.176093			423	59.267	0.49174			430	35.5268	1.36499				530	52.2911	0.14509
396	140.356	0.178276			432	59.3779	0.40736			440	36.1421	0.959461				540	52.3628	0.46359
405	141.514	0.4964			441	59.4832	0.43302			450	36.3407	1.05895				550	52.5596	0.29835
414	142.645	0.98847			450	59.6166	0.33041			460	36.9378	0.862947				560	52.5035	0.66188
423	143.49	0.958331			459	59.8031	0.49333			470	37.169	0.844101				570	52.2226	0.67576
432	143.631	1.57234			468	59.8385	0.46523			480	37.6149	1.19859				580	52.6786	0.68828
441	143.986	0.588093			477	59.8543	0.31826			490	37.6883	0.0789519				590	52.6485	1.05016
450	144.783	0.728379			486	59.7878	0.34822			500	37.8371	0.759602				600	53.0184	0.27672
459	144.669	0.548095			495	60.1144	0.35562			510	38.4315	1.10068				610	53.3641	0.0389
468	145.864	0.247567			504	60.0493	0.44222			520	38.6534	1.49615				620	53.14	0.09439
477	146.172	0.522587			513	60.0815	0.3443			530	39.3988	0.873526				630	53.4518	0.08556
486	147.08	0.945689			522	60.1947	0.32099			540	39.5302	0.751168				640	53.5397	0.12604
495	147.559	0.916495			531	60.2759	0.32899			550	39.7222	0.86499				650	53.6183	0.26402
504	147.641	0.901145			540	60.3333	0.50155			560	39.7491	0.586355				660	53.6041	0.24742
513	148.112	0.751156			549	60.4899	0.55942			570	40.4329	1.59091				670	53.9781	0.18603
522	148.947	0.870429			558	60.4599	0.51899			580	40.7871	1.39048				680	54.0472	0.07551
531	149.761	1.10843			567	60.7248	0.44057			590	41.5198	1.0796				690	53.7529	0.02707
540	149.82	0.830659			576	60.4866	0.40745			600	41.9861	0.890472				700	54.0809	0.4946
549	150.082	0.0442601			585	60.7788	0.4183			610	42.4053	0.651359				710	53.9901	0.20044
558	151.928	2.1835			594	60.6722	0.41784			620	42.6686	0.908258				720	54.1384	0.02569
567	152.33	1.28503			603	60.742	0.34611			630	42.8392	1.17597				730	54.4698	0.07557
576	153.418	1.87666			612	60.6893	0.31186			640	43.7085	0.0583058				740	54.2809	0.11054
585	153.614	1.84597			621	61.0296	0.32657			650	43.6285	0.440252				750	54.3359	0.08412
594	154.15	1.69836			630	61.0878	0.30424			660	44.3605	1.0376				760	54.6696	0.08575
603	154.509	1.79028			639	61.1167	0.30297			670	44.2394	0.703696				770	54.7764	0.43603
612	154.847	1.29437			648	60.898	0.30891			680	44.7288	1.26896				780	55.0483	0.11292
621	155.187	1.62158			657	61.0215	0.30717			690	45.6223	1.03535				790	54.7221	0.30745
630	155.846	1.38047			666	60.9511	0.30193			700	46.1323	0.865737				800	54.6314	0.42545
639	156.957	2.13934			675	60.9948	0.3027			710	46.1239	0.671417				810	54.7945	0.28663
648	156.95	1.77678			684	61.0655	0.32448			720	46.2631	1.20925				820	55.0853	0.70667
657	157.419	1.97099			693	61.4313	0.33494			730	46.9474	2.30393				830	55.3636	0.21437
666	157.877	1.72809			702	61.3172	0.3038			740	47.1481	2.59994				840	55.1214	0.17554
675	158.181	1.29275			711	61.5697	0.30431			750	47.1753	2.50197				850	55.2394	0.1803
684	158.924	1.69478			720	61.4088	0.36318			760	47.1556	1.89515				860	55.0477	0.40845
693	159.356	1.87436			729	61.7368	0.3021			770	47.8657	1.65571				870	55.161	0.4448
702	160.076	1.54341			738	61.886	0.34567			780	47.7896	2.61436				880	54.8039	0.94459
711	160.059	1.62485			747	61.5973	0.35152			790	48.0599	2.00934				890	55.3543	0.61343
720	160.615	1.3046			756	61.8984	0.37149			800	49.2141	1.1345				900	55.592	0.76405
729	161.03	1.10146			765	61.9043	0.32145			810	48.9993	0.0352433				-100	45.6799
738	162.114	1.96136			774	61.976	0.35301			820	49.4683	0.425846				-99	45.8207
747	162.231	1.45874			783	62.3126	0.46076			830	49.3141	0.147603				-98	45.6468
756	162.469	1.44251			792	61.9475	0.35762			840	50.0075	0.340053				-97	45.4454
765	163.523	1.81253			801	62.0353	0.39926			850	50.1816	0.185622				-96	45.7146
774	164.006	1.9704			810	61.8653	0.32684			860	50.2311	0.0103379				-95	45.4231
783	164.111	1.40416			819	62.2579	0.42469			870	49.9506	0.46434				-94	45.5372
792	164.59	1.56897			828	62.073	0.36494			880	50.4799	1.53381				-93	45.2431
801	164.816	1.5585			837	62.3608	0.61511			890	50.9605	0.924709				-92	45.2026
810	165.406	1.89449			846	62.6794	0.59859			900	50.9262	0.411802				-91	45.186
819	165.631	1.35489			855	62.8116	0.47857			910	51.762	0.0892138				-90	45.13
828	166.344	1.33516			864	62.5884	0.33733			920	52.7185	0.755652				-89	45.1004
837	166.793	1.40433			873	62.4732	0.38162			930	52.7974	0.30327				-88	44.8536
846	167.121	1.48913			882	62.5125	0.36588			940	53.2454	0.820088				-87	45.0433
855	167.073	1.12281			891	62.5316	0.37534			950	53.5808	0.876637				-86	44.801
864	167.873	1.36615			900	62.1674	0.30064			960	53.141	0.54127				-85	44.7297
873	168.538	1.77501			-300	61.7496				970	52.6208	0.74864				-84	44.4246
882	168.37	1.18006			-295	61.8105				980	53.5052	1.26552				-83	44.495
891	169.014	1.00719			-290	61.6913				990	53.2082	0.491493				-82	44.4814
900	169.545	1.65631			-285	61.5669				1000	53.0413	1.71199				-81	44.7111
-50	110.76				-280	61.6328				-100	21.732					-80	44.9169
-49	109.194				-275	61.3857				-99	21.6614					-79	44.4501
-48	109.492				-270	61.1784				-98	21.7052					-78	44.3839
-47	113.57				-265	61.1688				-97	21.4017					-77	44.0592
-46	112.008				-260	61.006				-96	21.3289					-76	44.2506
-45	110.377				-255	60.712				-95	21.4045					-75	43.8067
-44	112.692				-250	60.7785				-94	21.2871					-74	43.7721
-43	108.901				-245	60.837				-93	21.3833					-73	43.233
-42	111.337				-240	60.5696				-92	21.0308					-72	43.5956
-41	107.333				-235	60.512				-91	20.7257					-71	43.404
-40	109.85				-230	60.4151				-90	21.0073					-70	43.7536
-39	110.232				-225	60.2478				-89	20.924					-69	43.1814
-38	105.888				-220	60.0368				-88	20.7332					-68	43.2136
-37	108.62				-215	59.9507				-87	20.5987					-67	43.2514
-36	109				-210	59.7175				-86	20.4735					-66	43.352
-35	106.827				-205	59.4208				-85	20.3478					-65	42.8464
-34	104.528				-200	59.5096				-84	20.4197					-64	42.9311
-33	107.487				-195	59.1059				-83	20.266					-63	43.1862
-32	107.879				-190	59.1071				-82	20.4745					-62	42.734
-31	102.556				-185	59.1139				-81	19.7176					-61	42.3193
-30	108.738				-180	59.1821				-80	19.576					-60	42.8967
-29	106.114				-175	58.7528				-79	19.7753					-59	42.9729
-28	106.512				-170	58.2673				-78	19.4782					-58	42.7666
-27	106.938				-165	58.5934				-77	19.1376					-57	42.2743
-26	104.02				-160	58.0023				-76	19.0808					-56	42.2415
-25	104.382				-155	58.0048				-75	19.6856					-55	42.5675
-24	101.116				-150	58.163				-74	19.1073					-54	41.8882
-23	105.282				-145	57.9181				-73	18.9865					-53	42.0076
-22	105.75				-140	57.8557				-72	18.725					-52	42.3243
-21	110.528				-135	57.4079				-71	19.1026					-51	41.9576
-20	106.919				-130	57.2784				-70	18.8393					-50	42.6757
-19	107.545				-125	56.9765				-69	18.6985					-49	41.9184
-18	103.375				-120	56.6321				-68	18.2992					-48	41.7846
-17	103.868				-115	56.2647				-67	18.6464					-47	41.5894
-16	104.54				-110	55.6959				-66	18.0336					-46	41.2621
-15	105.175				-105	55.7427				-65	18.1231					-45	41.1954
-14	99.6562				-100	55.526				-64	18.2595					-44	41.5519
-13	100.156				-95	55.2194				-63	17.6301					-43	40.8875
-12	100.59				-90	54.7686				-62	17.8729					-42	40.8999
-11	101.266				-85	54.4032				-61	17.0927					-41	42.0427
-10	102.076				-80	54.4933				-60	16.7725					-40	41.1043
-9	103.067				-75	53.6938				-59	17.4934					-39	40.1012
-7	105.629				-70	53.4051				-58	17.1821					-38	40.4267
-6	107.703				-65	53.3041				-57	16.8307					-37	41.1574
6	109.328				-60	52.8478				-56	16.6138					-36	40.5964
7	106.992				-55	52.4257				-55	16.4615					-35	40.046
8	105.246				-50	52.1374				-54	16.106					-34	39.8059
9	104.099				-45	52.0258				-53	16.1231					-33	40.0858
10	112.005				-40	51.4374				-52	16.3254					-32	39.3905
11	110.456				-35	51.3244				-51	16.7254					-31	39.7802
12	109				-30	51.4526				-50	16.178					-30	39.2549
13	107.919				-25	49.4639				-49	15.5819					-29	39.2158
14	106.854				-20	47.411				-48	16.1805					-28	39.1198
15	111.937				-15	47.518				-47	15.9114					-27	38.8549
16	105.246				10	49.94				-46	15.6521					-26	38.4706
17	109.942				15	50.2076				-45	15.5745					-25	38.1411
18	109				20	50.8753				-44	15.7239					-24	37.6594
19	108.26				25	50.1637				-43	15.1606					-23	37.3654
20	107.594				30	50.1696				-42	15.1925					-22	37.7256
21	106.992				35	49.6568				-41	15.0733					-21	37.3487
22	110.456				40	50.5047				-40	14.9583					-20	37.286
23	105.859				45	50.7264				-39	15.0451					-19	36.4751
24	109.081				50	50.4514				-38	14.5905					-18	36.2949
25	108.516				55	50.3689				-37	15.3278					-17	35.9225
26	107.994				60	51.4866				-36	15.3541					-16	35.5775
27	107.51				65	51.5609				-35	14.9375					-15	35.4953
28	110.214				70	52.425				-34	14.3232					-14	34.8172
29	112.802				75	51.8221				-33	14.1637					-13	35.1205
30	109.196				80	52.1741				-32	14.2642					-12	33.7574
31	108.799				85	52.5193				-31	14.3531					-11	33.9616
32	111.191				90	52.5423				-30	13.6594					-10	34.5004
33	113.377				95	52.7206				-29	13.238					-9	35.6477
34	112.835				100	53.0317				-28	13.7909					-8	34.3166
35	109.796				105	53.0374				-27	13.4516					-7	34.6627
36	111.896				110	53.3332				-26	13.5616					-6	35.9463
37	109.044				115	53.2806				-25	12.7493					-5	35.5239
38	111.002				120	53.4152				-24	12.4782					-4	36.8463
39	110.641				125	53.7864				-23	12.1776					-3	37.0368
40	112.461				130	53.9832				-22	12.5236					-2	38.2525
41	109.872				135	53.8781				-21	12.1257					-1	34.155
42	113.831				140	54.1266				-20	12.0798					1	28.1812
43	113.438				145	54.5909				-19	10.5995					2	32.705
44	111.001				150	54.6741				-18	10.3506					3	33.1693
45	112.704				155	54.564				-17	9.89178					4	36.0313
46	112.317				160	54.6932				-16	9.52724					5	35.9832
47	110.099				165	54.7471				-15	8.89307					6	36.3443
48	111.674				170	54.7761				-14	7.89215					7	35.8278
49	113.185				175	54.9847				-13	9.59878					8	35.4503
50	112.818				180	55.0199				-12	8.94418					9	37.4505
					185	55.1088				-11	7.85601					10	35.4373
					190	55.2718				-10	8.25336					11	34.1961
					195	55.411				-9	8.16876					12	34.2094
					200	55.3014				-8	9.91933					13	33.7076
					205	55.7323				-7	9.66437					14	34.3981
					210	56.1619				-6	7.87538					15	34.6781
					215	55.8291				-5	6.78334					16	35.3392
					220	55.9307				-4	5.29482					17	35.6821
					225	56.2665				-3	4.42036					18	35.3881
					230	56.3872				-2	4.93437					19	35.1143
					235	56.6755				-1	6.19128					20	34.4023
					240	56.5531				1	7.06896					21	34.582
					245	56.7162				2	7.07333					22	34.5561
					250	56.5912				3	5.77216					23	35.8369
					255	57.0014				4	7.25085					24	35.5383
					260	57.1558				5	5.17379					25	36.0731
					265	56.9867				6	3.30208					26	35.511
					270	57.0018				7	4.80219					27	35.7213
					275	56.9817				8	4.68121					28	36.2608
					280	57.172				9	5.76635					29	36.5063
					285	57.1802				10	6.3269					30	36.9014
					290	57.1194				11	5.85718					31	35.9769
					295	57.3775				12	6.13726					32	36.8926
					300	57.7409				13	7.99559					33	36.3373
					-99	54.4604				14	7.8661					34	37.2573
					-98	54.8131				15	9.51916					35	37.7891
					-97	54.8487				16	8.78095					36	37.8659
					-96	54.9007				17	8.07858					37	37.6068
					-95	54.2665				18	9.47186					38	37.9277
					-94	54.121				19	8.51603					39	38.1459
					-93	55.018				20	9.29289					40	38.6244
					-92	54.621				21	9.64567					41	38.3743
					-91	54.6667				22	9.53559					42	38.3392
					-90	54.0796				23	9.43842					43	38.7105
					-89	54.5679				24	9.70597					44	39.0672
					-88	55.1598				25	10.064					45	38.3969
					-87	54.9259				26	9.38132					46	38.0069
					-86	53.5918				27	9.96281					47	38.704
					-85	54.0833				28	9.8596					48	38.8244
					-84	54.3061				29	10.3108					49	39.1254
					-83	53.5893				30	10.292					50	39.283
					-82	53.2448				31	10.1525					51	39.3943
					-81	53.0534				32	10.2838					52	39.7559
					-80	53.7863				33	10.8539					53	39.8236
					-79	53.9386				34	10.6969					54	39.699
					-78	53.2648				35	10.8204					55	39.2721
					-77	53.1732				36	11.0774					56	39.2458
					-76	53.2012				37	10.9279					57	39.4175
					-75	53.9918				38	11.3265					58	40.0378
					-74	53.6983				39	11.8041					59	40.0553
					-73	52.8612				40	11.844					60	39.986
					-72	53.2405				41	11.8104					61	40.0067
					-71	53.4877				42	12.1225					62	39.5905
					-70	53.5432				43	12.1665					63	39.7634
					-69	52.3201				44	12.7797					64	40.0959
					-68	53.0417				45	13.0386					65	40.3759
					-67	53.5423				46	13.2863					66	40.2486
					-66	53.966				47	13.241					67	40.4682
					-65	52.6576				48	13.4054					68	40.5515
					-64	52.6651				49	14.2742					69	40.4019
					-63	53.3422				50	13.9291					70	40.3854
					-62	53.5142				51	13.9983					71	40.3826
					-61	52.8963				52	14.5814					72	40.5349
					-60	51.7435				53	14.4333					73	40.9132
					-59	52.4452				54	14.9199					74	40.9957
					-58	52.7529				55	14.841					75	40.8901
					-57	52.1045				56	14.8215					76	40.8656
					-56	51.8556				57	14.3067					77	40.8548
					-55	52.3058				58	14.0989					78	40.9435
					-54	52.4788				59	14.1178					79	41.2611
					-53	52.2284				60	14.6102					80	41.2483
					-52	51.8133				61	14.8735					81	41.4785
					-51	51.3386				62	14.1341					82	41.5049
					-50	52.6221				63	14.5979					83	41.2039
					-49	52.3663				64	14.7792					84	41.4881
					-48	51.7292				65	14.6045					85	41.2552
					-47	51.0661				66	15					86	41.4457
					-46	51.7843				67	15.4428					87	41.4416
					-45	51.8261				68	15.3408					88	41.6833
					-44	51.4983				69	15.7194					89	41.8683
					-43	50.2541				70	15.5693					90	41.7132
					-42	51.1855				71	15.8019					91	41.5005
					-41	51.9586				72	15.2271					92	41.717
					-40	50.8488				73	14.7525					93	41.8645
					-39	49.8943				74	14.9482					94	42.0623
					-38	50.4772				75	14.9895					95	41.7317
					-37	51.3364				76	15.8418					96	42.1568
					-36	52.0434				77	15.484					97	42.1673
					-35	50.0779				78	15.456					98	41.9656
					-34	47.9989				79	15.1196					99	42.2517
					-33	48.6846				80	15.6576					100	41.8078
					-32	49.6382				81	15.7451
					-31	48.8659				82	15.5342
					-30	47.7687				83	16.4723
					-29	48.5307				84	16.1838
					-28	50.9793				85	16.8284
					-27	49.3274				86	16.424
					-26	47.8242				87	16.5042
					-25	49.9314				88	16.717
					-24	50.9059				89	16.5764
					-23	50.6625				90	16.9757
					-22	48.5877				91	16.431
					-21	48.1241				92	16.8153
					-20	50.0091				93	16.7609
					-19	50.1				94	16.7738
					-18	48.8619				95	17.0432
					-17	46.9821				96	17.2284
					-16	49.3474				97	17.0739
					-15	50.9906				98	17.1733
					-14	48.3255				99	16.9174
					-13	46.5318				100	17.3381
					-12	48.9056				101	17.2983
					-10	49.081
					-9	45.7018
					-8	46.1844
					6	44.8263
					7	43.8852
					10	48.5204
					11	46.8
					14	49.5285
					15	45.7088
					16	49.6329
					18	49.2781
					19	47.1395
					20	48.249
					21	50.3888
					23	47.4264
					24	47.0515
					25	48.3127
					26	48.3177
					27	46.8018
					28	46.2392
					29	47.084
					30	49.6529
					31	47.8139
					32	46.3516
					33	47.5306
					34	48.648
					35	48.8296
					36	47.7206
					37	47.4683
					38	49.9646
					39	50.3337
					40	50.6214
					41	48.8156
					42	50.2585
					43	51.4636
					44	50.6368
					45	49.7018
					46	51.0009
					47	51.2437
					48	51.6539
					49	50.3051
					50	51.4779
					51	52.4487
					52	51.9267
					53	51.1128
					54	50.7178
					55	51.5245
					56	52.4242
					57	51.5038
					58	50.8844
					59	51.4894
					60	52.1877
					61	52.114
					62	51.1626
					63	51.8332
					64	52.736
					65	52.672
					66	51.8769
					67	52.7392
					68	52.5478
					69	52.8067
					70	52.5059
					71	52.542
					72	52.3476
					73	53.4522
					74	53.3866
					75	52.8815
					76	52.9025
					77	54.1619
					78	53.7915
					79	53.0112
					80	53.133
					81	54.0251
					82	53.6559
					83	53.7692
					84	53.6933
					85	53.5147
					86	52.9762
					87	53.272
					88	53.2086
					89	53.1332
					90	54.0249
					91	54.0498
					92	53.293
					93	53.2199
					94	54.1611
					95	53.9313
					96	53.7832
					97	54.2719
					98	54.2801
					99	54.6017
					100	54.6864
					101	54.5321

## Sheet: Fig. 4b
Al/AHPA-L/(Ga,Mn)As					Al/L-Cysteine/(Ga,Mn)As					Al/ODT/(Ga,Mn)As						Al/MHA/(Ga,Mn)As
Current (µA)	ΔG (µS)	y-error (µS)			Current (µA)	ΔG (µS)	y-error (µS)			Current (µA)	ΔG (µS)	y-error (µS)				Current (µA)	ΔG (µS)	y-error (µS)
-900	35.1132	0.306455			-900	10.7628	1.78338			-1000	41.2234	1.22334				-1000	27.16	1.77168
-891	35.7322	0.59819			-891	10.964	1.56684			-980	40.606	1.40348				-980	27.4425	1.36165
-882	35.3508	0.403916			-882	10.9138	0.83233			-960	39.5598	1.34974				-960	27.6288	0.72409
-873	35.8598	0.924468			-873	10.748	0.949			-940	39.1492	1.15773				-940	26.5485	1.05708
-864	35.5403	0.833914			-864	10.7539	0.87933			-920	38.4242	1.19707				-920	26.5038	1.02577
-855	35.6681	0.835067			-855	11.0017	0.95686			-900	38.4367	1.59681				-900	26.3823	0.8056
-846	35.9669	0.854031			-846	10.914	1.26689			-880	37.8855	1.61496				-880	26.5283	0.62504
-837	35.5966	0.838232			-837	10.6178	1.00915			-860	37.1525	1.19682				-860	26.3011	0.70812
-828	34.6808	0.826987			-828	10.2151	0.82294			-840	36.793	1.8218				-840	25.8061	0.73364
-819	35.9118	1.86253			-819	10.4953	1.05904			-820	36.6576	1.52169				-820	26.11	1.076
-810	35.1748	1.31369			-810	10.1134	0.92399			-800	36.3591	1.54826				-800	25.5979	1.14789
-801	34.7446	0.877447			-801	10.2621	0.82077			-780	36.0197	1.05668				-780	25.8659	0.96254
-792	35.2647	1.05885			-792	10.0644	0.87801			-760	35.2935	1.75546				-760	25.8863	1.04147
-783	33.9365	0.689333			-783	10.0948	1.39732			-740	35.2364	1.51124				-740	25.4138	0.9336
-774	35.0936	0.724641			-774	10.1942	1.0922			-720	34.0777	1.42348				-720	25.172	0.93064
-765	34.7288	1.19871			-765	9.8944	1.08314			-700	34.1971	1.73507				-700	25.0001	1.06001
-756	35.5665	1.70099			-756	9.4846	1.43099			-680	32.8869	1.48944				-680	25.0211	1.07543
-747	35.2406	1.78132			-747	9.83271	0.8017			-660	32.6219	1.51074				-660	24.4	1.06779
-738	32.6741	0.999968			-738	9.55053	1.12917			-640	32.1825	1.71708				-640	24.1223	1.05924
-729	35.4164	1.84999			-729	9.56901	1.15904			-620	32.705	1.64696				-620	24.2138	1.22709
-720	34.5868	1.25132			-720	9.57502	0.86186			-600	31.5886	1.61008				-600	23.8806	0.78072
-711	33.9331	1.01993			-711	9.66578	0.82269			-580	31.0681	1.86061				-580	23.5706	0.69429
-702	33.783	1.33345			-702	9.23831	1.01053			-560	30.4844	1.64914				-560	23.2802	0.80775
-693	33.8825	0.978468			-693	9.18477	1.07183			-540	29.8036	1.5878				-540	23.0807	0.93635
-684	32.8534	0.790916			-684	9.03169	1.02263			-520	28.8559	1.72443				-520	23.1295	1.04576
-675	33.3648	1.05953			-675	8.80783	1.12472			-500	28.4227	1.91187				-500	22.8197	0.78946
-666	32.216	1.01955			-666	8.95871	1.00339			-480	27.6497	1.84649				-480	22.4339	0.62362
-657	33.6035	1.09669			-657	8.80757	0.83866			-460	27.1507	1.68081				-460	22.2163	0.60316
-648	33.3338	1.29793			-648	8.64088	0.89952			-440	26.3896	1.22779				-440	21.6566	0.94752
-639	32.4412	0.697776			-639	8.43705	0.85882			-420	26.3296	1.46717				-420	21.4057	0.80195
-630	32.0331	0.717934			-630	8.36406	0.9121			-400	25.3749	1.56021				-400	21.2609	0.75554
-621	31.933	0.830522			-621	8.49472	0.97576			-380	25.9292	1.42395				-380	21.1802	0.75036
-612	31.8324	0.613515			-612	8.40606	1.13705			-360	25.1407	1.29426				-360	20.7943	0.64426
-603	31.9442	0.485061			-603	8.08393	0.87588			-340	24.6438	1.28615				-340	20.5022	0.77421
-594	32.2146	1.39582			-594	8.00508	1.12076			-320	23.979	1.39384				-320	20.0653	0.99334
-585	32.2008	1.88616			-585	7.78001	0.88068			-300	23.2662	1.36057				-300	19.6792	0.8221
-576	32.7094	2.00133			-576	7.65449	1.0902			-280	22.6696	1.48403				-280	19.3155	0.81251
-567	32.1644	1.67233			-567	7.71372	1.03382			-260	22.2625	1.42494				-260	19.054	0.89126
-558	31.6718	1.76221			-558	7.64066	0.99636			-240	21.9006	1.3346				-240	18.8765	0.92517
-549	30.7209	0.760925			-549	7.50528	1.06064			-220	20.9434	1.4668				-220	18.7569	0.94042
-540	30.883	1.90046			-540	7.43288	0.94127			-200	20.5159	2.03401				-200	17.9417	1.11479
-531	30.7696	2.15972			-531	7.26169	0.91745			-180	20.0469	2.55659				-180	18.2281	1.0435
-522	29.7653	0.989776			-522	6.99384	1.24012			-160	19.7648	1.87788				-160	18.1148	0.9971
-513	30.2469	1.55891			-513	7.11806	1.0699			-140	19.319	2.38073				-140	17.5027	1.01184
-504	29.0218	1.30551			-504	7.14496	0.90629			-120	18.7968	2.56307				-120	17.1318	1.04691
-495	29.1227	1.41873			-495	6.85529	1.30995			-100	18.7483	1.84078				-100	16.7184	1.06062
-486	28.4604	0.734776			-486	7.00725	1.12074			-80	18.2136	2.26571				-80	16.2097	1.06252
-477	29.2593	1.41223			-477	6.88578	0.92843			-60	16.9899	1.56571				-60	14.8263	1.14319
-468	28.6665	1.23159			-468	6.55647	1.17242			-40	15.6479	1.9612				-40	12.6327	1.10667
-459	27.757	1.65537			-459	6.27565	0.83392			-20	15.3076	2.09885				-20	12.1971	1.00988
-450	27.014	0.41994			-450	6.58803	0.94689			20	11.9469	2.33019				20	8.15777	1.67505
-441	27.6364	1.35755			-441	6.37526	0.89326			40	13.5175	1.98735				40	12.7149	0.59197
-432	26.3041	0.567785			-432	6.18209	0.96096			60	14.2281	2.38112				60	13.4767	0.63107
-423	26.8538	0.952			-423	6.20864	0.92443			80	13.9917	2.53916				80	13.8021	0.64279
-414	26.6997	0.85341			-414	5.98605	1.18805			100	14.4182	1.88041				100	14.0455	1.04492
-405	27.0327	1.60956			-405	5.96961	1.20835			120	14.4392	1.78828				120	14.5117	0.94002
-396	25.9867	1.06238			-396	5.56457	1.00573			140	15.0191	1.44686				140	14.5386	1.01534
-387	25.0714	0.448116			-387	5.87846	1.09498			160	15.5599	1.38312				160	14.6648	1.1787
-378	24.96	0.802214			-378	5.57324	0.89023			180	15.791	1.20086				180	14.9052	1.08071
-369	25.1376	1.65436			-369	5.087	0.90032			200	16.6929	1.33885				200	15.0935	0.94037
-360	25.3915	2.11191			-360	5.20355	0.85614			220	17.1689	1.45045				220	15.8911	1.0256
-351	24.8048	1.27045			-351	5.24567	1.17847			240	16.9955	1.76746				240	16.5799	1.11303
-342	24.3326	1.5563			-342	5.01781	1.15022			260	17.4671	0.80217				260	16.6242	1.02449
-333	24.9994	1.98152			-333	4.86042	0.88658			280	17.9641	0.8001				280	16.9847	0.98655
-324	24.5012	1.79452			-324	4.95747	0.81695			300	18.6184	0.80003				300	17.0785	1.15325
-315	24.802	1.98915			-315	4.95926	0.983			320	18.8236	0.8167				320	16.9501	1.01181
-306	24.4393	1.6843			-306	4.49823	0.92116			340	19.0677	0.95824				340	17.5144	0.99388
-297	23.1709	1.25894			-297	4.5457	0.91921			360	20.4114	1.21214				360	17.1327	0.87132
-288	22.7297	1.27906			-288	4.40586	0.80465			380	20.1137	0.93651				380	17.4666	0.90843
-279	22.9888	1.41452			-279	4.12049	0.92556			400	20.3909	0.61551				400	17.4756	0.87974
-270	24.1666	2.39763			-270	4.29129	0.94127			420	20.9842	0.64736				420	17.3677	1.06314
-261	22.7542	1.63478			-261	4.09538	0.87007			440	21.9173	0.91414				440	18.0568	0.53343
-252	22.1814	1.52853			-252	4.07915	0.83697			460	22.3226	0.53972				460	18.2996	0.63273
-243	22.5075	1.7823			-243	3.79236	0.8899			480	21.8756	0.84953				480	18.341	0.74282
-234	23.3724	2.40543			-234	3.74234	0.81054			500	22.6483	1.39912				500	18.5256	1.21212
-225	22.7248	2.01794			-225	3.53984	0.83239			520	23.7192	1.21527				520	18.9347	1.11049
-216	22.8638	2.59373			-216	3.48984	0.92347			540	23.9208	1.30227				540	18.8096	0.83699
-207	21.2408	1.12916			-207	3.22556	0.89727			560	24.2054	1.49624				560	18.8138	0.65595
-198	21.6605	1.99237			-198	3.14979	1.13678			580	24.877	1.3277				580	19.1467	0.91277
-189	21.5116	1.84612			-189	2.90394	1.04094			600	24.885	1.83579				600	19.1699	0.7547
-180	22.4408	2.34378			-180	2.72431	0.9962			620	25.2505	1.67361				620	19.7365	0.85334
-171	20.8689	1.9416			-171	2.7452	1.10152			640	26.1015	2.21455				640	19.7633	1.24133
-162	21.3341	1.99305			-162	2.51676	1.11968			660	26.4613	1.30879				660	19.6481	0.6816
-153	21.5085	1.88118			-153	2.09429	1.48236			680	26.3179	1.55691				680	19.7544	1.08538
-144	20.1455	1.46096			153	1.71774	1.63767			700	25.4968	1.5941				700	20.0317	0.87593
-135	20.8858	2.58871			162	1.93119	1.45765			720	26.3546	1.41787				720	19.8895	0.76985
-126	18.9527	2.28144			171	1.94291	1.35917			740	24.8586	2.73336				740	19.5863	0.88453
-117	20.2674	2.43144			180	2.2121	0.92178			760	25.8915	1.98479				760	19.2387	1.06329
-108	16.7834	1.34286			189	2.30644	1.06259			780	26.8239	1.46281				780	19.3465	1.63305
-99	15.1522	1.42305			198	2.90646	0.83593			800	26.4295	1.0238				800	19.8209	1.92759
-90	16.7416	0.222634			207	2.65682	0.99058			820	26.5979	1.98033				820	20.4337	1.1617
-81	15.1922	1.37322			216	2.89495	1.44667			840	27.3665	2.55496				840	20.242	1.2435
-72	14.1563	1.12411			225	3.33229	1.14693			860	27.9365	1.14363				860	19.6409	1.4006
-63	15.1166	2.91963			234	2.99849	0.86947			880	28.9815	1.01782				880	19.3694	0.96066
-54	12.7331	2.60093			243	3.05246	1.03253			900	29.993	0.84813				900	20.6048	1.06252
-45	14.2455	0.55646			252	3.19513	0.83302			920	30.5062	1.06607				920	21.2702	1.02498
-36	10.9008	1.78935			261	3.47064	1.03823			940	30.8365	1.79574				940	20.6401	1.13459
-27	11.6627	2.83037			270	3.26457	1.23423			960	31.3918	1.15087				960	21.3587	1.13748
-18	12.3037	2.35088			279	3.63719	1.27649			980	30.8255	1.21214				980	22.2365	1.15612
-9	9.57869	0.229422			288	3.52253	0.80316			1000	31.0369	1.43651				1000	22.1101	1.26296
9	14.2557	3.13736			297	3.62719	0.92828									-200	17.633	0.59197
18	17.2576	4.53704			306	3.77874	1.07854									-190	17.1453	0.63107
27	16.1238	1.79016			315	3.75717	0.96368									-180	17.5747	0.64279
36	14.2202	1.07067			324	3.81975	1.08473									-170	17.2386	1.04492
45	12.9759	0.395911			333	3.62653	1.38477									-160	16.998	0.94002
54	15.961	0.765525			342	3.73188	0.83523									-150	16.5568	1.01534
63	15.618	1.38261			351	4.17906	1.57094									-140	16.5048	1.1787
72	16.1573	1.63978			360	3.86637	1.55682									-130	16.3932	1.08071
81	16.0034	1.73284			369	4.32436	1.43714									-120	16.2005	0.94037
90	17.0267	0.782864			378	4.26162	1.51953									-110	16.0457	1.0256
99	17.5077	1.14873			387	4.62529	1.58855									-100	15.7462	1.11303
108	16.7015	1.03117			396	4.62414	1.58088									-90	15.3728	1.02449
117	17.7946	1.86878			405	4.50475	1.39645									-80	15.3364	0.98655
126	17.5711	2.00686			414	4.58079	1.3731									-70	14.7764	1.15325
135	17.2514	0.934081			423	4.9516	1.30206									-60	14.602	1.01181
144	17.9789	0.816899			432	5.0222	0.98396									-50	13.8192	0.99388
153	17.6847	1.47968			441	5.02007	1.10042									-40	12.3225	0.87132
162	17.6637	2.08471			450	5.19582	1.32332									-30	10.9096	0.90843
171	18.5328	2.45333			459	4.94587	1.04894									-20	9.06224	0.87974
180	19.2259	2.45819			468	5.31456	1.06378									20	9.83412	1.06314
189	19.4201	1.84168			477	5.20198	1.16128									30	11.5476	0.53343
198	20.1664	1.25466			486	5.27759	0.9097									40	11.6708	0.63273
207	19.8775	1.18889			495	5.26628	0.82339									50	11.6234	0.74282
216	19.009	1.49628			504	5.4374	1.01337									60	11.7413	1.21212
225	18.3768	1.82524			513	5.66904	0.83297									70	12.4214	1.11049
234	18.6124	1.71476			522	5.74441	0.84161									80	12.7958	0.83699
243	18.3992	1.39865			531	5.87381	1.22685									90	12.737	0.65595
252	19.3545	0.869934			540	5.92842	1.06998									100	13.1399	0.91277
261	18.7837	0.931304			549	6.06731	1.06251									110	13.2045	0.7547
270	18.4086	0.83896			558	5.99753	0.99039									120	13.5587	0.85334
279	18.0752	1.34613			567	6.09798	0.8915									130	13.3184	1.24133
288	18.801	1.4447			576	6.22323	1.1312									140	14.029	0.6816
297	19.0267	1.42358			585	6.48339	1.02009									150	14.2781	1.08538
306	18.8198	1.4692			594	6.38399	1.03981									160	14.5324	0.87593
315	18.7761	0.409907			603	6.36242	1.1856									170	14.8318	0.78946
324	18.8005	0.961339			612	6.69473	0.96989									180	15.2456	0.62362
333	17.5253	1.01796			621	6.60695	0.81463									190	15.2973	0.60316
342	18.1308	1.3403			630	6.76872	1.03206
351	18.6667	1.33565			639	6.84984	0.80846
360	19.6586	1.82963			648	7.09653	0.82804
369	20.1439	0.778086			657	7.04731	0.83029
378	20.6556	1.40776			666	6.93981	1.02374
387	19.8952	0.018187			675	7.20017	1.12347
396	20.5296	0.974468			684	7.66978	0.86159
405	19.8478	1.43812			693	7.60339	1.28909
414	20.2047	1.39102			702	7.54535	1.2413
423	20.6669	1.38502			711	7.41398	0.9697
432	20.513	0.836484			720	7.46866	1.10946
441	20.4809	0.600828			729	7.65419	1.00508
450	20.0724	1.36874			738	7.9984	1.23883
459	19.4636	1.35199			747	7.93613	0.99928
468	21.2243	1.46082			756	8.53246	0.83335
477	20.8763	0.140434			765	8.20597	0.99641
486	20.7531	0.79619			774	8.42512	1.07793
495	19.3472	1.41384			783	8.46116	1.31652
504	20.6505	1.17141			792	7.96483	1.68838
513	21.9478	1.86283			801	8.29057	0.85307
522	21.5046	0.667406			810	8.48554	0.89586
531	23.1524	0.483881			819	8.43033	0.86627
540	22.1857	0.216371			828	8.65204	1.05923
549	21.0102	0.152495			837	8.53294	0.98077
558	21.2379	0.202716			846	8.53125	1.26584
567	20.2847	0.382466			855	8.6853	0.94547
576	21.8494	0.267076			864	8.97144	1.08236
585	22.5281	0.303021			873	9.0539	0.89498
594	21.7552	0.79335			882	9.24821	1.19229
603	22.0871	0.0453778			891	9.04877	0.83935
612	22.554	0.256775			900	9.11475	0.81543
621	21.8266	0.293087			-500	6.74196	1.1085
630	22.6407	0.947328			-495	7.12397	1.34666
639	22.5028	0.195905			-490	7.3328	0.82684
648	23.3758	1.01571			-485	6.84832	1.16596
657	22.7693	0.812518			-480	6.89611	1.3748
666	22.3415	0.659422			-475	6.87945	1.33655
675	23.9955	1.26381			-470	6.94778	1.11462
684	24.3293	1.2472			-465	6.73169	1.52085
693	24.3064	1.01279			-460	6.58804	1.44039
702	24.8237	0.959238			-455	6.7165	1.12657
711	24.3	0.564233			-450	6.74779	0.97297
720	24.4257	1.0633			-445	6.62166	1.03855
729	24.1235	0.352572			-440	6.45873	1.25854
738	24.9239	0.11608			-435	6.7533	1.2415
747	24.5562	0.177322			-430	6.36923	0.86474
756	24.2381	0.0346212			-425	6.32072	1.25455
765	24.261	0.0581278			-420	6.11636	0.96191
774	24.5134	0.0340639			-415	6.49206	0.95247
783	24.8984	0.18669			-410	6.07793	1.1838
792	24.7438	0.328942			-405	6.17506	0.87289
801	24.9115	0.411628			-400	6.04141	0.95237
810	25.3664	0.315698			-395	6.07223	0.93775
819	23.4573	0.56153			-390	6.28147	1.07461
828	25.0375	0.10658			-385	5.91555	1.01416
837	25.1854	0.413307			-380	5.85631	0.92047
846	24.6502	0.375639			-375	5.84212	0.93146
855	25.3784	0.187564			-370	5.45206	0.82624
864	26.1023	0.920234			-365	5.25657	0.87389
873	25.7385	0.482644			-360	5.27381	1.28962
882	24.97	0.523796			-355	5.12334	1.56102
891	25.1587	0.764796			-350	5.19713	1.41109
900	26.0596	1.40223			-345	5.07752	1.21623
					-340	5.27291	0.98211
					-335	5.0965	0.97469
					-330	5.30328	0.8169
					-325	4.90485	1.56042
					-320	5.13969	1.11884
					-315	5.09784	1.03066
					-310	4.83256	0.81397
					-305	4.7726	1.04623
					-300	4.65363	1.0179
					-295	4.66843	1.07008
					-290	4.5611	1.1143
					-285	4.37583	0.80385
					-280	4.57771	1.30806
					-275	4.49883	1.15329
					-270	4.418	1.17333
					-265	4.5758	1.15132
					-260	4.34957	0.82532
					-255	4.32835	0.93922
					-250	4.42891	0.92965
					-245	4.21374	1.06195
					-240	4.02843	0.93785
					-235	4.09017	0.85584
					-230	4.21187	0.93385
					-225	4.06375	0.81751
					-220	3.9587	0.84557
					-215	3.8874	0.82275
					-210	3.83187	0.93734
					-205	3.80209	0.88218
					-200	3.73738	1.12217
					-195	3.61814	0.92743
					-190	3.44475	1.02116
					-185	3.44642	0.99733
					-180	3.36093	1.16755
					-175	3.12934	1.18307
					-170	3.07447	1.2866
					-165	3.10364	1.17224
					-160	3.03239	1.28035
					-155	2.96119	1.27619
					-150	3.04338	1.35252
					-145	2.9532	1.35837
					-140	2.88327	1.31968
					-135	2.59371	1.26591
					-130	2.32223	0.83522
					-125	2.42184	0.83112
					-120	2.48381	1.26022
					-115	2.41536	1.42246
					-110	1.95291	1.12192
					-105	1.98138	1.08916
					-100	2.05993	1.18208
					-95	1.80688	1.13756
					-90	1.83873	1.20206
					-85	1.75802	1.19447
					-80	1.62788	1.32225
					-75	1.70796	1.44482
					-70	1.28794	1.2188
					-65	1.2887	1.57128
					-60	1.05141	1.7519
					-55	0.76088	1.73221
					-50	0.711	1.90155
					-45	0.43525	1.98473
					-40	0.14698	2.22921
					-35	0.21263	1.55187
					-30	0.02249	2.1459
					-25	0.15908	0.83266
					-20	0.22994	1.48839
					-15	0.13614	1.74325
					-10	0.19137	1.15423
					-5	-0.01927	0.8727
					5	-0.42275	1.55187
					10	0.20039	1.05423
					20	-0.01529	0.83266
					25	0.19793	1.48839
					30	0.0564	1.74325
					35	0.02743	1.6188
					40	0.39652	1.76088
					45	0.47203	1.47554
					50	0.41045	1.54952
					55	0.70859	1.01438
					60	0.88448	0.83062
					65	0.90333	0.92069
					70	1.0933	0.86971
					75	1.0309	1.07025
					80	1.05448	1.0266
					85	1.24653	0.90904
					90	1.11123	1.02248
					95	1.26823	1.11813
					100	1.422	1.02245
					105	1.32036	0.81261
					110	1.26137	0.9664
					115	1.69942	1.01421
					120	1.55147	0.94191
					125	1.47777	0.95629
					130	1.6149	1.16605
					135	1.61307	1.48338
					140	1.63544	1.22713
					145	1.51343	1.28772
					150	1.72535	1.12148
					155	1.88509	1.56535
					160	2.02722	1.32707
					165	2.12916	1.2169
					170	2.24444	1.10821
					175	1.9184	1.26514
					180	2.26071	1.12001
					185	2.27468	1.24536
					190	2.05019	1.52937
					195	2.18837	1.55545
					200	2.10731	1.58208
					205	2.17899	1.78069
					210	2.12057	1.3089
					215	2.1046	1.52619
					220	2.5294	1.7317
					225	2.54854	1.78735
					230	2.51911	1.85009
					235	2.52803	1.79108
					240	2.62454	1.62967
					245	2.8613	1.65648
					250	2.82088	1.61975
					255	2.93455	1.56076
					260	2.97107	1.60917
					265	3.06618	1.61104
					270	3.08914	1.74968
					275	3.22008	1.48354
					280	3.11949	1.17366
					285	3.07938	1.52238
					290	3.27415	1.23736
					295	3.45312	1.28049
					300	3.14205	1.13957
					305	3.23058	1.5196
					310	3.32117	1.20157
					315	3.13761	0.96206
					320	3.07656	0.87127
					325	3.46874	0.81904
					330	3.57574	1.33763
					335	3.33393	1.10724
					340	3.48199	0.95533
					345	3.66582	1.2993
					350	3.77274	1.30409
					355	3.87489	1.33051
					360	3.90574	1.06576
					365	4.26993	1.36163
					370	4.1464	1.02842
					375	3.97828	1.16477
					380	4.0961	0.92994
					385	4.44108	1.27023
					390	4.33121	0.87096
					395	4.61176	1.02483
					400	4.72849	0.86229
					405	4.34854	1.11887
					410	4.66699	1.07322
					415	4.57268	1.40055
					420	5.01238	1.12875
					425	4.60993	1.50291
					430	4.87667	1.21568
					435	4.80333	1.2868
					440	4.77926	1.34641
					445	5.0579	1.18697
					450	5.16488	1.22199
					455	5.27552	1.35276
					460	5.53058	1.46629
					465	5.28538	1.63765
					470	5.34983	1.71697
					475	5.47276	1.39874
					480	5.79289	1.05124
					485	5.56128	1.37448
					490	5.86536	1.47785
					495	5.86291	1.14782
					500	5.80063	1.24553

## Sheet: Fig.5b
Au/AHPA-L/(Ga,Mn)As: Expt			Au/AHPA-L/(Ga,Mn)As: Fit						Al/AHPA-L/(Ga,Mn)As: Expt			Al/AHPA-L/(Ga,Mn)As: Fit
Current (µA)	ΔG (µS)		Current (µA)	ΔG (µS)					Current (µA)	ΔG (µS)		Current (µA)	ΔG (µS)
9	108.667		9	117.002					-900	35.1132		-900	37.9174
18	108.667		18	117.156					-891	35.7322		-891	37.7292
27	108.819		27	117.388					-882	35.3508		-882	37.5404
36	114.084		36	117.685					-873	35.8598		-873	37.3511
45	115.391		45	118.033					-864	35.5403		-864	37.1612
54	114.706		54	118.425					-855	35.6681		-855	36.9707
63	117.21		63	118.853					-846	35.9669		-846	36.7796
72	116.683		72	119.31					-837	35.5966		-837	36.5879
81	119.724		81	119.793					-828	34.6808		-828	36.3955
90	120.227		90	120.298					-819	35.9118		-819	36.2026
99	121.62		99	120.82					-810	35.1748		-810	36.009
108	122.831		108	121.357					-801	34.7445		-801	35.8147
117	123.046		117	121.908					-792	35.2647		-792	35.6199
126	121.145		126	122.469					-783	33.9365		-783	35.4243
135	121.545		135	123.04					-774	35.0936		-774	35.2281
144	123.847		144	123.619					-765	34.7288		-765	35.0312
153	124.754		153	124.205					-756	35.5665		-756	34.8336
162	123.852		162	124.796					-747	35.2407		-747	34.6353
171	125.798		171	125.392					-738	32.6741		-738	34.4363
180	129.646		180	125.992					-729	35.4164		-729	34.2366
189	130.226		189	126.595					-720	34.5868		-720	34.0361
198	131.224		198	127.201					-711	33.9331		-711	33.8349
207	131.229		207	127.809					-702	33.783		-702	33.6329
216	132.561		216	128.419					-693	33.8825		-693	33.4302
225	134.238		225	129.03					-684	32.8534		-684	33.2267
234	133.777		234	129.642					-675	33.3648		-675	33.0223
243	134.941		243	130.255					-666	32.216		-666	32.8172
252	135.654		252	130.868					-657	33.6035		-657	32.6112
261	135.232		261	131.482					-648	33.3338		-648	32.4044
270	134.846		270	132.095					-639	32.4412		-639	32.1967
279	135.515		279	132.708					-630	32.0331		-630	31.9882
288	134.488		288	133.32					-621	31.933		-621	31.7788
297	136.154		297	133.932					-612	31.8324		-612	31.5684
306	136.455		306	134.543					-603	31.9442		-603	31.3572
315	137.935		315	135.154					-594	32.2146		-594	31.145
324	135.487		324	135.763					-585	32.2008		-585	30.9319
333	135.806		333	136.372					-576	32.7094		-576	30.7177
342	137.207		342	136.979					-567	32.1644		-567	30.5026
351	137.778		351	137.585					-558	31.6718		-558	30.2865
360	138.247		360	138.19					-549	30.7209		-549	30.0694
369	138.495		369	138.794					-540	30.883		-540	29.8511
378	139.99		378	139.396					-531	30.7696		-531	29.6319
387	139.437		387	139.997					-522	29.7653		-522	29.4115
396	140.356		396	140.596					-513	30.2469		-513	29.19
405	141.514		405	141.194					-504	29.0218		-504	28.9673
414	142.645		414	141.79					-495	29.1227		-495	28.7435
423	143.49		423	142.385					-486	28.4603		-486	28.5185
432	143.631		432	142.978					-477	29.2593		-477	28.2922
441	143.986		441	143.57					-468	28.6665		-468	28.0647
450	144.783		450	144.16					-459	27.757		-459	27.8359
459	144.669		459	144.749					-450	27.014		-450	27.6058
468	145.864		468	145.336					-441	27.6364		-441	27.3743
477	146.172		477	145.921					-432	26.3041		-432	27.1415
486	147.08		486	146.505					-423	26.8538		-423	26.9073
495	147.559		495	147.087					-414	26.6997		-414	26.6716
504	147.641		504	147.668					-405	27.0327		-405	26.4344
513	148.112		513	148.247					-396	25.9867		-396	26.1957
522	148.947		522	148.824					-387	25.0714		-387	25.9554
531	149.761		531	149.4					-378	24.96		-378	25.7136
540	149.82		540	149.974					-369	25.1377		-369	25.4701
549	150.082		549	150.546					-360	25.3915		-360	25.2248
558	151.928		558	151.117					-351	24.8048		-351	24.9779
567	152.33		567	151.687					-342	24.3326		-342	24.7291
576	153.418		576	152.254					-333	24.9994		-333	24.4784
585	153.614		585	152.82					-324	24.5012		-324	24.2259
594	154.15		594	153.385					-315	24.802		-315	23.9714
603	154.509		603	153.948					-306	24.4393		-306	23.7149
612	154.847		612	154.509					-297	23.1709		-297	23.4562
621	155.187		621	155.069					-288	22.7297		-288	23.1954
630	155.846		630	155.627					-279	22.9888		-279	22.9324
639	156.957		639	156.184					-270	24.1666		-270	22.667
648	156.95		648	156.739					-261	22.7542		-261	22.3993
657	157.419		657	157.293					-252	22.1814		-252	22.1291
666	157.877		666	157.845					-243	22.5075		-243	21.8563
675	158.181		675	158.396					-234	23.3725		-234	21.5809
684	158.924		684	158.945					-225	22.7248		-225	21.3026
693	159.356		693	159.493					-216	22.8638		-216	21.0216
702	160.076		702	160.039					-207	21.2408		-207	20.7375
711	160.059		711	160.584					-198	21.6605		-198	20.4504
720	160.615		720	161.127					-189	21.5116		-189	20.16
729	161.03		729	161.669					-180	22.4408		-180	19.8663
738	162.114		738	162.21					-171	20.8689		-171	19.5691
747	162.231		747	162.749					-162	21.3341		-162	19.2683
756	162.469		756	163.286					-153	21.5085		-153	18.9638
765	163.523		765	163.823					-144	20.1455		-144	18.6553
774	164.006		774	164.358					-135	20.8858		-135	18.3428
783	164.111		783	164.891					-126	18.9527		-126	18.0261
792	164.59		792	165.423					-117	20.2674		-117	17.705
801	164.816		801	165.954					-108	16.7834		-108	17.3796
810	165.406		810	166.484					-99	15.1522		-99	17.0497
819	165.631		819	167.012					-90	16.7416		-90	16.7153
828	166.344		828	167.539					-81	15.1922		-81	16.3765
837	166.793		837	168.064					-72	14.1563		-72	16.0336
846	167.121		846	168.588					-63	15.1166		-63	15.6873
855	167.073		855	169.111					-54	12.7331		-54	15.3387
864	167.873		864	169.633					-45	14.2455		-45	14.9898
873	168.538		873	170.153					-36	10.9008		-36	14.6443
882	168.37		882	170.672					-27	11.6627		-27	14.3094
891	169.014		891	171.19					-18	12.3037		-18	13.9991
900	169.545		900	171.707					-9	9.57869		-9	13.7438
-900	187.891		-900	185.156					9	14.2557		9	15.799
-891	186.282		-891	184.507					18	17.2575		18	15.8353
-882	185.444		-882	183.856					27	16.1238		27	15.8885
-873	183.833		-873	183.203					36	14.2202		36	15.9545
-864	183.425		-864	182.548					45	12.9759		45	16.0305
-855	182.505		-855	181.892					54	15.961		54	16.1143
-846	181.32		-846	181.233					63	15.618		63	16.2042
-837	180.863		-837	180.573					72	16.1573		72	16.2991
-828	179.639		-828	179.911					81	16.0034		81	16.3978
-819	179.17		-819	179.247					90	17.0267		90	16.4996
-810	178.434		-810	178.581					99	17.5077		99	16.604
-801	177.563		-801	177.914					108	16.7015		108	16.7103
-792	176.941		-792	177.244					117	17.7946		117	16.8183
-783	176.302		-783	176.572					126	17.5711		126	16.9275
-774	175.945		-774	175.898					135	17.2514		135	17.0377
-765	174.885		-765	175.223					144	17.9789		144	17.1487
-756	174.091		-756	174.545					153	17.6847		153	17.2602
-747	173.274		-747	173.865					162	17.6637		162	17.3722
-738	173.013		-738	173.183					171	18.5328		171	17.4844
-729	172.026		-729	172.499					180	19.2259		180	17.5969
-720	171.76		-720	171.813					189	19.4201		189	17.7094
-711	170.616		-711	171.125					198	20.1664		198	17.8219
-702	170.469		-702	170.434					207	19.8775		207	17.9343
-693	168.982		-693	169.741					216	19.009		216	18.0467
-684	168.374		-684	169.046					225	18.3768		225	18.1589
-675	167.609		-675	168.349					234	18.6124		234	18.2708
-666	166.821		-666	167.65					243	18.3992		243	18.3825
-657	165.874		-657	166.948					252	19.3545		252	18.494
-648	165.557		-648	166.244					261	18.7837		261	18.6051
-639	165.216		-639	165.537					270	18.4086		270	18.716
-630	164.383		-630	164.828					279	18.0752		279	18.8265
-621	163.381		-621	164.117					288	18.801		288	18.9366
-612	162.182		-612	163.403					297	19.0267		297	19.0464
-603	161.983		-603	162.687					306	18.8198		306	19.1558
-594	161.077		-594	161.968					315	18.7761		315	19.2649
-585	160.868		-585	161.247					324	18.8006		324	19.3735
-576	159.577		-576	160.523					333	17.5253		333	19.4818
-567	159.152		-567	159.797					342	18.1308		342	19.5896
-558	158.18		-558	159.068					351	18.6667		351	19.6971
-549	157.374		-549	158.336					360	19.6586		360	19.8041
-540	156.926		-540	157.602					369	20.1439		369	19.9108
-531	155.329		-531	156.865					378	20.6556		378	20.017
-522	155.861		-522	156.125					387	19.8952		387	20.1229
-513	154.584		-513	155.382					396	20.5296		396	20.2283
-504	154.092		-504	154.637					405	19.8478		405	20.3334
-495	152.781		-495	153.888					414	20.2047		414	20.438
-486	152.878		-486	153.137					423	20.6669		423	20.5422
-477	151.293		-477	152.383					432	20.513		432	20.6461
-468	151.598		-468	151.626					441	20.4809		441	20.7495
-459	150.389		-459	150.866					450	20.0724		450	20.8526
-450	149.819		-450	150.104					459	19.4636		459	20.9553
-441	148.978		-441	149.338					468	21.2244		468	21.0576
-432	145.838		-432	148.569					477	20.8763		477	21.1595
-423	147.007		-423	147.797					486	20.7531		486	21.261
-414	146.582		-414	147.022					495	19.3472		495	21.3622
-405	145.167		-405	146.243					504	20.6505		504	21.463
-396	145.207		-396	145.462					513	21.9478		513	21.5634
-387	144.737		-387	144.677					522	21.5046		522	21.6634
-378	143.242		-378	143.89					531	23.1524		531	21.7631
-369	143.542		-369	143.099					540	22.1857		540	21.8624
-360	141.941		-360	142.305					549	21.0102		549	21.9614
-351	138.382		-351	141.507					558	21.2379		558	22.06
-342	140.546		-342	140.707					567	20.2847		567	22.1583
-333	144.738		-333	139.903					576	21.8494		576	22.2563
-324	139.083		-324	139.096					585	22.5281		585	22.3539
-315	138.433		-315	138.286					594	21.7552		594	22.4511
-306	136.808		-306	137.473					603	22.0871		603	22.548
-297	136.405		-297	136.657					612	22.554		612	22.6446
-288	136.348		-288	135.837					621	21.8266		621	22.7409
-279	135.955		-279	135.015					630	22.6407		630	22.8369
-270	135.538		-270	134.189					639	22.5028		639	22.9325
-261	134.74		-261	133.361					648	23.3758		648	23.0278
-252	132.774		-252	132.53					657	22.7693		657	23.1228
-243	134.629		-243	131.696					666	22.3415		666	23.2175
-234	134.584		-234	130.86					675	23.9955		675	23.3119
-225	132.449		-225	130.022					684	24.3293		684	23.406
-216	131.471		-216	129.181					693	24.3064		693	23.4998
-207	129.973		-207	128.339					702	24.8237		702	23.5933
-198	129.825		-198	127.495					711	24.3		711	23.6866
-189	130.14		-189	126.651					720	24.4257		720	23.7795
-180	127.868		-180	125.805					729	24.1235		729	23.8721
-171	127.664		-171	124.96					738	24.9239		738	23.9645
-162	126.839		-162	124.115					747	24.5562		747	24.0565
-153	125.954		-153	123.271					756	24.2381		756	24.1483
-144	124.394		-144	122.43					765	24.261		765	24.2399
-135	124.008		-135	121.592					774	24.5134		774	24.3311
-126	123.664		-126	120.759					783	24.8984		783	24.4221
-117	122.513		-117	119.932					792	24.7438		792	24.5128
-108	121.222		-108	119.114					801	24.9115		801	24.6033
-99	120.943		-99	118.306					810	25.3664		810	24.6935
-90	119.355		-90	117.513					819	23.4573		819	24.7834
-81	119.78		-81	116.736					828	25.0375		828	24.8731
-72	116.622		-72	115.982					837	25.1854		837	24.9626
-63	116.999		-63	115.255					846	24.6502		846	25.0518
-54	112.667		-54	114.564					855	25.3784		855	25.1407
-45	108.895		-45	113.918					864	26.1023		864	25.2294
-36	106.003		-36	113.33					873	25.7385		873	25.3179
-27	107.987		-27	112.816					882	24.9701		882	25.4061
-18	102.81		-18	112.4					891	25.1588		891	25.4941
-9	107.314		-9	112.115					900	26.0596		900	25.5818

## Sheet: Supplementary Fig. 1
T= 4.8K
Au/AHPA-L/(Ga,Mn)As								Al/AHPA-L/(Ga,Mn)As
700 Oe		Minus 700 Oe						700 Oe		Minus 700 Oe
Voltage (V)	Current (A)	Voltage (V)	Current (A)					Voltage (V)	Current (A)	Voltage (V)	Current (A)
-0.08768	-0.0009	-0.0861	-0.0009					-0.51156	-0.0009	-0.50155	-0.0009
-0.08682	-0.000891	-0.08528	-0.000891					-0.50862	-0.000891	-0.49845	-0.000891
-0.08599	-0.000882	-0.08446	-0.000882					-0.50483	-0.000882	-0.49482	-0.000882
-0.08515	-0.000873	-0.08365	-0.000873					-0.50124	-0.000873	-0.49113	-0.000873
-0.08432	-0.000864	-0.08284	-0.000864					-0.49733	-0.000864	-0.48736	-0.000864
-0.08349	-0.000855	-0.08203	-0.000855					-0.49355	-0.000855	-0.4836	-0.000855
-0.08266	-0.000846	-0.08122	-0.000846					-0.4895	-0.000846	-0.47952	-0.000846
-0.08184	-0.000837	-0.08041	-0.000837					-0.48553	-0.000837	-0.47571	-0.000837
-0.081	-0.000828	-0.0796	-0.000828					-0.48148	-0.000828	-0.47196	-0.000828
-0.08017	-0.000819	-0.07879	-0.000819					-0.47773	-0.000819	-0.46793	-0.000819
-0.07934	-0.00081	-0.07798	-0.00081					-0.47363	-0.00081	-0.46408	-0.00081
-0.07851	-0.000801	-0.07717	-0.000801					-0.46936	-0.000801	-0.45999	-0.000801
-0.07768	-0.000792	-0.07635	-0.000792					-0.46561	-0.000792	-0.45616	-0.000792
-0.07684	-0.000783	-0.07554	-0.000783					-0.46122	-0.000783	-0.45218	-0.000783
-0.07601	-0.000774	-0.07472	-0.000774					-0.45742	-0.000774	-0.44813	-0.000774
-0.07517	-0.000765	-0.0739	-0.000765					-0.45327	-0.000765	-0.44413	-0.000765
-0.07433	-0.000756	-0.07308	-0.000756					-0.44934	-0.000756	-0.44003	-0.000756
-0.0735	-0.000747	-0.07226	-0.000747					-0.44525	-0.000747	-0.43609	-0.000747
-0.07266	-0.000738	-0.07144	-0.000738					-0.44077	-0.000738	-0.43234	-0.000738
-0.07182	-0.000729	-0.07063	-0.000729					-0.4371	-0.000729	-0.42801	-0.000729
-0.07098	-0.00072	-0.0698	-0.00072					-0.43273	-0.00072	-0.42392	-0.00072
-0.07014	-0.000711	-0.06898	-0.000711					-0.42836	-0.000711	-0.41978	-0.000711
-0.0693	-0.000702	-0.06816	-0.000702					-0.42432	-0.000702	-0.41582	-0.000702
-0.06846	-0.000693	-0.06733	-0.000693					-0.42015	-0.000693	-0.41169	-0.000693
-0.06762	-0.000684	-0.06651	-0.000684					-0.41579	-0.000684	-0.40765	-0.000684
-0.06677	-0.000675	-0.06568	-0.000675					-0.4116	-0.000675	-0.40339	-0.000675
-0.06593	-0.000666	-0.06486	-0.000666					-0.40747	-0.000666	-0.39959	-0.000666
-0.06508	-0.000657	-0.06403	-0.000657					-0.40358	-0.000657	-0.39541	-0.000657
-0.06423	-0.000648	-0.06319	-0.000648					-0.39916	-0.000648	-0.39113	-0.000648
-0.06338	-0.000639	-0.06236	-0.000639					-0.39465	-0.000639	-0.3869	-0.000639
-0.06253	-0.00063	-0.06153	-0.00063					-0.39038	-0.00063	-0.38278	-0.00063
-0.06168	-0.000621	-0.0607	-0.000621					-0.38604	-0.000621	-0.37852	-0.000621
-0.06083	-0.000612	-0.05986	-0.000612					-0.38174	-0.000612	-0.3743	-0.000612
-0.05998	-0.000603	-0.05903	-0.000603					-0.37744	-0.000603	-0.37004	-0.000603
-0.05912	-0.000594	-0.05819	-0.000594					-0.37318	-0.000594	-0.36578	-0.000594
-0.05827	-0.000585	-0.05735	-0.000585					-0.36896	-0.000585	-0.36161	-0.000585
-0.05742	-0.000576	-0.05652	-0.000576					-0.3648	-0.000576	-0.3574	-0.000576
-0.05656	-0.000567	-0.05568	-0.000567					-0.36049	-0.000567	-0.35326	-0.000567
-0.05571	-0.000558	-0.05484	-0.000558					-0.35605	-0.000558	-0.349	-0.000558
-0.05485	-0.000549	-0.054	-0.000549					-0.35159	-0.000549	-0.34481	-0.000549
-0.05399	-0.00054	-0.05316	-0.00054					-0.34725	-0.00054	-0.34049	-0.00054
-0.05313	-0.000531	-0.05231	-0.000531					-0.34283	-0.000531	-0.33615	-0.000531
-0.05226	-0.000522	-0.05146	-0.000522					-0.33831	-0.000522	-0.33191	-0.000522
-0.0514	-0.000513	-0.05062	-0.000513					-0.33394	-0.000513	-0.32749	-0.000513
-0.05054	-0.000504	-0.04977	-0.000504					-0.3293	-0.000504	-0.32317	-0.000504
-0.04967	-0.000495	-0.04892	-0.000495					-0.32493	-0.000495	-0.31883	-0.000495
-0.04881	-0.000486	-0.04807	-0.000486					-0.32043	-0.000486	-0.31453	-0.000486
-0.04794	-0.000477	-0.04722	-0.000477					-0.31603	-0.000477	-0.31002	-0.000477
-0.04707	-0.000468	-0.04637	-0.000468					-0.31157	-0.000468	-0.30574	-0.000468
-0.0462	-0.000459	-0.04551	-0.000459					-0.30682	-0.000459	-0.30123	-0.000459
-0.04533	-0.00045	-0.04466	-0.00045					-0.30221	-0.00045	-0.29683	-0.00045
-0.04446	-0.000441	-0.04381	-0.000441					-0.29789	-0.000441	-0.29243	-0.000441
-0.04358	-0.000432	-0.04295	-0.000432					-0.29304	-0.000432	-0.2879	-0.000432
-0.04272	-0.000423	-0.0421	-0.000423					-0.28859	-0.000423	-0.2834	-0.000423
-0.04185	-0.000414	-0.04124	-0.000414					-0.28403	-0.000414	-0.27892	-0.000414
-0.04097	-0.000405	-0.04038	-0.000405					-0.27956	-0.000405	-0.27444	-0.000405
-0.0401	-0.000396	-0.03952	-0.000396					-0.27472	-0.000396	-0.26986	-0.000396
-0.03922	-0.000387	-0.03865	-0.000387					-0.26993	-0.000387	-0.26529	-0.000387
-0.03834	-0.000378	-0.03779	-0.000378					-0.26517	-0.000378	-0.2606	-0.000378
-0.03746	-0.000369	-0.03692	-0.000369					-0.26041	-0.000369	-0.25587	-0.000369
-0.03658	-0.00036	-0.03606	-0.00036					-0.25582	-0.00036	-0.25128	-0.00036
-0.03568	-0.000351	-0.03519	-0.000351					-0.25095	-0.000351	-0.24658	-0.000351
-0.03481	-0.000342	-0.03432	-0.000342					-0.2461	-0.000342	-0.24187	-0.000342
-0.03393	-0.000333	-0.03343	-0.000333					-0.24137	-0.000333	-0.23708	-0.000333
-0.03304	-0.000324	-0.03258	-0.000324					-0.23643	-0.000324	-0.23228	-0.000324
-0.03215	-0.000315	-0.0317	-0.000315					-0.23158	-0.000315	-0.22743	-0.000315
-0.03127	-0.000306	-0.03083	-0.000306					-0.2266	-0.000306	-0.22257	-0.000306
-0.03038	-0.000297	-0.02996	-0.000297					-0.22148	-0.000297	-0.21772	-0.000297
-0.02949	-0.000288	-0.02908	-0.000288					-0.21638	-0.000288	-0.21274	-0.000288
-0.0286	-0.000279	-0.0282	-0.000279					-0.21142	-0.000279	-0.2078	-0.000279
-0.0277	-0.00027	-0.02732	-0.00027					-0.20646	-0.00027	-0.20271	-0.00027
-0.02681	-0.000261	-0.02644	-0.000261					-0.20107	-0.000261	-0.19761	-0.000261
-0.02591	-0.000252	-0.02556	-0.000252					-0.19582	-0.000252	-0.1925	-0.000252
-0.02502	-0.000243	-0.02467	-0.000243					-0.19059	-0.000243	-0.18728	-0.000243
-0.02412	-0.000234	-0.02379	-0.000234					-0.18543	-0.000234	-0.18206	-0.000234
-0.02322	-0.000225	-0.0229	-0.000225					-0.17992	-0.000225	-0.17671	-0.000225
-0.02231	-0.000216	-0.02202	-0.000216					-0.17459	-0.000216	-0.17142	-0.000216
-0.02141	-0.000207	-0.02113	-0.000207					-0.16886	-0.000207	-0.16598	-0.000207
-0.0205	-0.000198	-0.02023	-0.000198					-0.16344	-0.000198	-0.16057	-0.000198
-0.0196	-0.000189	-0.01934	-0.000189					-0.15782	-0.000189	-0.15504	-0.000189
-0.01869	-0.00018	-0.01845	-0.00018					-0.15211	-0.00018	-0.14928	-0.00018
-0.01778	-0.000171	-0.01755	-0.000171					-0.14623	-0.000171	-0.14367	-0.000171
-0.01687	-0.000162	-0.01665	-0.000162					-0.14046	-0.000162	-0.13791	-0.000162
-0.01596	-0.000153	-0.01575	-0.000153					-0.13458	-0.000153	-0.13209	-0.000153
-0.01504	-0.000144	-0.01485	-0.000144					-0.12832	-0.000144	-0.12606	-0.000144
-0.01413	-0.000135	-0.01395	-0.000135					-0.12227	-0.000135	-0.12	-0.000135
-0.01321	-0.000126	-0.01304	-0.000126					-0.11587	-0.000126	-0.11389	-0.000126
-0.01228	-0.000117	-0.01213	-0.000117					-0.10965	-0.000117	-0.10761	-0.000117
-0.01136	-0.000108	-0.01122	-0.000108					-0.10295	-0.000108	-0.10133	-0.000108
-0.01042	-9.9e-05	-0.01029	-9.9e-05					-0.09617	-9.9e-05	-0.09477	-9.9e-05
-0.00949	-9e-05	-0.00937	-9e-05					-0.08948	-9e-05	-0.08801	-9e-05
-0.00856	-8.1e-05	-0.00845	-8.1e-05					-0.08246	-8.1e-05	-0.08121	-8.1e-05
-0.00762	-7.2e-05	-0.00753	-7.2e-05					-0.07538	-7.2e-05	-0.07428	-7.2e-05
-0.00669	-6.3e-05	-0.0066	-6.3e-05					-0.06798	-6.3e-05	-0.06689	-6.3e-05
-0.00574	-5.4e-05	-0.00568	-5.4e-05					-0.06029	-5.4e-05	-0.05944	-5.4e-05
-0.00479	-4.5e-05	-0.00474	-4.5e-05					-0.0524	-4.5e-05	-0.05154	-4.5e-05
-0.00384	-3.6e-05	-0.0038	-3.6e-05					-0.04394	-3.6e-05	-0.04337	-3.6e-05
-0.00289	-2.7e-05	-0.00286	-2.7e-05					-0.03516	-2.7e-05	-0.03463	-2.7e-05
-0.00193	-1.8e-05	-0.00191	-1.8e-05					-0.02556	-1.8e-05	-0.02512	-1.8e-05
-0.000966	-9e-06	-0.000955	-9e-06					-0.01455	-9e-06	-0.01433	-9e-06
-3.046e-06	0	-2.559e-06	0					-7.39e-06	0	-7.68e-06	0
0.00096	9e-06	0.000949	9e-06					0.01356	9e-06	0.01327	9e-06
0.00192	1.8e-05	0.0019	1.8e-05					0.02504	1.8e-05	0.02445	1.8e-05
0.00288	2.7e-05	0.00284	2.7e-05					0.03533	2.7e-05	0.0346	2.7e-05
0.00383	3.6e-05	0.00379	3.6e-05					0.04509	3.6e-05	0.0443	3.6e-05
0.00479	4.5e-05	0.00473	4.5e-05					0.05426	4.5e-05	0.05343	4.5e-05
0.00573	5.4e-05	0.00566	5.4e-05					0.06323	5.4e-05	0.06207	5.4e-05
0.00668	6.3e-05	0.0066	6.3e-05					0.07178	6.3e-05	0.07053	6.3e-05
0.00762	7.2e-05	0.00753	7.2e-05					0.08012	7.2e-05	0.0787	7.2e-05
0.00856	8.1e-05	0.00846	8.1e-05					0.08824	8.1e-05	0.08673	8.1e-05
0.0095	9e-05	0.00938	9e-05					0.09624	9e-05	0.09452	9e-05
0.01043	9.9e-05	0.0103	9.9e-05					0.10402	9.9e-05	0.10214	9.9e-05
0.01136	0.000108	0.01122	0.000108					0.11168	0.000108	0.10978	0.000108
0.0123	0.000117	0.01214	0.000117					0.11916	0.000117	0.11704	0.000117
0.01322	0.000126	0.01306	0.000126					0.12639	0.000126	0.1242	0.000126
0.01415	0.000135	0.01397	0.000135					0.13352	0.000135	0.13128	0.000135
0.01508	0.000144	0.01488	0.000144					0.14064	0.000144	0.13822	0.000144
0.016	0.000153	0.01579	0.000153					0.14751	0.000153	0.14504	0.000153
0.01692	0.000162	0.0167	0.000162					0.15433	0.000162	0.15178	0.000162
0.01784	0.000171	0.0176	0.000171					0.16109	0.000171	0.15832	0.000171
0.01876	0.00018	0.01851	0.00018					0.16767	0.00018	0.16472	0.00018
0.01967	0.000189	0.01941	0.000189					0.17428	0.000189	0.17121	0.000189
0.02058	0.000198	0.02031	0.000198					0.18077	0.000198	0.1775	0.000198
0.0215	0.000207	0.02121	0.000207					0.18709	0.000207	0.18379	0.000207
0.02241	0.000216	0.02211	0.000216					0.19335	0.000216	0.19012	0.000216
0.02332	0.000225	0.023	0.000225					0.19958	0.000225	0.19638	0.000225
0.02423	0.000234	0.0239	0.000234					0.20585	0.000234	0.20253	0.000234
0.02514	0.000243	0.02479	0.000243					0.2119	0.000243	0.20855	0.000243
0.02604	0.000252	0.02568	0.000252					0.218	0.000252	0.21441	0.000252
0.02695	0.000261	0.02657	0.000261					0.22385	0.000261	0.2203	0.000261
0.02785	0.00027	0.02747	0.00027					0.22957	0.00027	0.22604	0.00027
0.02875	0.000279	0.02836	0.000279					0.2354	0.000279	0.23186	0.000279
0.02965	0.000288	0.02925	0.000288					0.24123	0.000288	0.23749	0.000288
0.03055	0.000297	0.03013	0.000297					0.24695	0.000297	0.2431	0.000297
0.03145	0.000306	0.03102	0.000306					0.25256	0.000306	0.2487	0.000306
0.03236	0.000315	0.0319	0.000315					0.25811	0.000315	0.2542	0.000315
0.03325	0.000324	0.03279	0.000324					0.26369	0.000324	0.25972	0.000324
0.03415	0.000333	0.03368	0.000333					0.26903	0.000333	0.26528	0.000333
0.03505	0.000342	0.03456	0.000342					0.27456	0.000342	0.27062	0.000342
0.03594	0.000351	0.03544	0.000351					0.2802	0.000351	0.27608	0.000351
0.03684	0.00036	0.03633	0.00036					0.28567	0.00036	0.28129	0.00036
0.03774	0.000369	0.03721	0.000369					0.29124	0.000369	0.28668	0.000369
0.03864	0.000378	0.03809	0.000378					0.29662	0.000378	0.29189	0.000378
0.03953	0.000387	0.03897	0.000387					0.3017	0.000387	0.2971	0.000387
0.04042	0.000396	0.03985	0.000396					0.30714	0.000396	0.30233	0.000396
0.04132	0.000405	0.04073	0.000405					0.31221	0.000405	0.30751	0.000405
0.04221	0.000414	0.0416	0.000414					0.31755	0.000414	0.3127	0.000414
0.0431	0.000423	0.04248	0.000423					0.32283	0.000423	0.31782	0.000423
0.04399	0.000432	0.04335	0.000432					0.32783	0.000432	0.32281	0.000432
0.04487	0.000441	0.04423	0.000441					0.33295	0.000441	0.32788	0.000441
0.04576	0.00045	0.0451	0.00045					0.33806	0.00045	0.33304	0.00045
0.04665	0.000459	0.04598	0.000459					0.3432	0.000459	0.33828	0.000459
0.04754	0.000468	0.04684	0.000468					0.34823	0.000468	0.34282	0.000468
0.04842	0.000477	0.04771	0.000477					0.35331	0.000477	0.34793	0.000477
0.04931	0.000486	0.04858	0.000486					0.35825	0.000486	0.35285	0.000486
0.05019	0.000495	0.04945	0.000495					0.36296	0.000495	0.35788	0.000495
0.05108	0.000504	0.05033	0.000504					0.36833	0.000504	0.36285	0.000504
0.05196	0.000513	0.05119	0.000513					0.37329	0.000513	0.36742	0.000513
0.05285	0.000522	0.05206	0.000522					0.3781	0.000522	0.3723	0.000522
0.05373	0.000531	0.05293	0.000531					0.38325	0.000531	0.37695	0.000531
0.05461	0.00054	0.05379	0.00054					0.38797	0.00054	0.38188	0.00054
0.05548	0.000549	0.05466	0.000549					0.39269	0.000549	0.38687	0.000549
0.05637	0.000558	0.05552	0.000558					0.39766	0.000558	0.39173	0.000558
0.05724	0.000567	0.05638	0.000567					0.40216	0.000567	0.39646	0.000567
0.05812	0.000576	0.05723	0.000576					0.40726	0.000576	0.40107	0.000576
0.059	0.000585	0.0581	0.000585					0.41188	0.000585	0.40545	0.000585
0.05987	0.000594	0.05896	0.000594					0.41664	0.000594	0.41037	0.000594
0.06075	0.000603	0.05981	0.000603					0.42135	0.000603	0.41494	0.000603
0.06162	0.000612	0.06068	0.000612					0.42605	0.000612	0.41946	0.000612
0.0625	0.000621	0.06153	0.000621					0.43078	0.000621	0.42435	0.000621
0.06337	0.00063	0.06239	0.00063					0.4356	0.00063	0.42889	0.00063
0.06424	0.000639	0.06324	0.000639					0.44017	0.000639	0.43345	0.000639
0.06512	0.000648	0.0641	0.000648					0.44492	0.000648	0.43789	0.000648
0.06599	0.000657	0.06496	0.000657					0.4494	0.000657	0.44251	0.000657
0.06685	0.000666	0.06581	0.000666					0.45391	0.000666	0.4471	0.000666
0.06772	0.000675	0.06667	0.000675					0.45868	0.000675	0.45132	0.000675
0.06859	0.000684	0.06752	0.000684					0.46327	0.000684	0.45576	0.000684
0.06946	0.000693	0.06837	0.000693					0.468	0.000693	0.46044	0.000693
0.07033	0.000702	0.06922	0.000702					0.47241	0.000702	0.46465	0.000702
0.07119	0.000711	0.07007	0.000711					0.47692	0.000711	0.46927	0.000711
0.07206	0.00072	0.07092	0.00072					0.48151	0.00072	0.47377	0.00072
0.07292	0.000729	0.07177	0.000729					0.48593	0.000729	0.47824	0.000729
0.07379	0.000738	0.07261	0.000738					0.4905	0.000738	0.48251	0.000738
0.07465	0.000747	0.07346	0.000747					0.49482	0.000747	0.4869	0.000747
0.07552	0.000756	0.07431	0.000756					0.49927	0.000756	0.49141	0.000756
0.07638	0.000765	0.07515	0.000765					0.50361	0.000765	0.4957	0.000765
0.07725	0.000774	0.076	0.000774					0.50814	0.000774	0.50009	0.000774
0.0781	0.000783	0.07685	0.000783					0.51271	0.000783	0.50449	0.000783
0.07897	0.000792	0.07769	0.000792					0.51697	0.000792	0.50875	0.000792
0.07983	0.000801	0.07854	0.000801					0.52143	0.000801	0.51311	0.000801
0.08069	0.00081	0.07938	0.00081					0.5259	0.00081	0.51738	0.00081
0.08155	0.000819	0.08022	0.000819					0.5302	0.000819	0.52227	0.000819
0.08241	0.000828	0.08106	0.000828					0.53439	0.000828	0.52589	0.000828
0.08326	0.000837	0.08191	0.000837					0.53877	0.000837	0.53017	0.000837
0.08412	0.000846	0.08274	0.000846					0.54289	0.000846	0.53444	0.000846
0.08498	0.000855	0.08359	0.000855					0.54734	0.000855	0.53859	0.000855
0.08583	0.000864	0.08443	0.000864					0.55186	0.000864	0.54281	0.000864
0.08669	0.000873	0.08526	0.000873					0.55602	0.000873	0.54706	0.000873
0.08754	0.000882	0.08611	0.000882					0.5602	0.000882	0.55146	0.000882
0.0884	0.000891	0.08694	0.000891					0.56425	0.000891	0.5554	0.000891
0.08926	0.0009	0.08778	0.0009					0.56876	0.0009	0.55955	0.0009

## Sheet: Supplementary Fig. 3
T= 4.8K
(a) Cu/AHPA-L/(Ga,Mn)As								(b) Ag/AHPA-L/(Ga,Mn)As						(c)	Cu/AHPA-L/(Ga,Mn)As		Ag/AHPA-L/(Ga,Mn)As
700 Oe		Minus 700 Oe						700 Oe		Minus 700 Oe					Current (µA)	ΔG (µS)	Current (µA)	ΔG (µS)
Voltage (V)	Current (A)	Voltage (V)	Current (A)					Voltage (V)	Current (A)	Voltage (V)	Current (A)				-1000	110.638	-500	4.36995
-0.409632	-0.001	-0.391872	-0.001					-1.18647	-0.0005	-1.17429	-0.0005				-980	111.05	-495	6.1296
-0.402534	-0.00098	-0.384974	-0.00098					-1.18228	-0.000495	-1.16522	-0.000495				-960	110.581	-490	2.71139
-0.395503	-0.00096	-0.37827	-0.00096					-1.17304	-0.00049	-1.16547	-0.00049				-940	108.419	-485	3.62287
-0.388228	-0.00094	-0.371589	-0.00094					-1.16589	-0.000485	-1.15582	-0.000485				-920	109.748	-480	2.74342
-0.380981	-0.00092	-0.364419	-0.00092					-1.16524	-0.00048	-1.15753	-0.00048				-900	110.504	-475	6.46266
-0.374102	-0.0009	-0.357673	-0.0009					-1.16653	-0.000475	-1.1483	-0.000475				-880	110.59	-470	5.29972
-0.366835	-0.00088	-0.350669	-0.00088					-1.15996	-0.00047	-1.14498	-0.00047				-860	111.845	-465	5.79931
-0.359474	-0.00086	-0.343419	-0.00086					-1.15535	-0.000465	-1.13894	-0.000465				-840	110.607	-460	5.16108
-0.352249	-0.00084	-0.336635	-0.00084					-1.14786	-0.00046	-1.13327	-0.00046				-820	112.11	-455	6.21231
-0.344943	-0.00082	-0.329408	-0.00082					-1.13901	-0.000455	-1.12157	-0.000455				-800	113.428	-450	8.56302
-0.337716	-0.0008	-0.322284	-0.0008					-1.13936	-0.00045	-1.11518	-0.00045				-780	112.063	-445	7.86411
-0.330152	-0.00078	-0.315201	-0.00078					-1.12861	-0.000445	-1.10654	-0.000445				-760	111.732	-440	8.18934
-0.322744	-0.00076	-0.308124	-0.00076					-1.12515	-0.00044	-1.10207	-0.00044				-740	110.523	-435	9.29417
-0.31516	-0.00074	-0.300992	-0.00074					-1.12333	-0.000435	-1.097	-0.000435				-720	109.776	-430	8.82413
-0.307465	-0.00072	-0.293697	-0.00072					-1.11688	-0.00043	-1.09185	-0.00043				-700	111.635	-425	10.169
-0.300048	-0.0007	-0.286346	-0.0007					-1.11501	-0.000425	-1.08603	-0.000425				-680	109.458	-420	9.92763
-0.292323	-0.00068	-0.279186	-0.00068					-1.10808	-0.00042	-1.0798	-0.00042				-660	110.027	-415	9.35486
-0.284643	-0.00066	-0.271748	-0.00066					-1.10176	-0.000415	-1.07506	-0.000415				-640	109.528	-410	9.71215
-0.276933	-0.00064	-0.264402	-0.00064					-1.09831	-0.00041	-1.07046	-0.00041				-620	109.446	-405	10.8657
-0.269152	-0.00062	-0.256944	-0.00062					-1.09304	-0.000405	-1.0619	-0.000405				-600	109.479	-400	10.9047
-0.261352	-0.0006	-0.249456	-0.0006					-1.08817	-0.0004	-1.05682	-0.0004				-580	109.484	-395	10.9181
-0.253427	-0.00058	-0.241857	-0.00058					-1.08151	-0.000395	-1.05012	-0.000395				-560	108.566	-390	10.7995
-0.245425	-0.00056	-0.234278	-0.00056					-1.07577	-0.00039	-1.04465	-0.00039				-540	108.252	-385	11.8069
-0.237526	-0.00054	-0.22673	-0.00054					-1.07223	-0.000385	-1.0381	-0.000385				-520	108.333	-380	12.0497
-0.229509	-0.00052	-0.219036	-0.00052					-1.06593	-0.00038	-1.03108	-0.00038				-500	108.78	-375	11.3008
-0.221486	-0.0005	-0.211304	-0.0005					-1.05765	-0.000375	-1.02498	-0.000375				-480	109.929	-370	11.9196
-0.213351	-0.00048	-0.203412	-0.00048					-1.05313	-0.00037	-1.01858	-0.00037				-460	108.951	-365	12.4183
-0.205081	-0.00046	-0.195581	-0.00046					-1.04811	-0.000365	-1.01202	-0.000365				-440	108.075	-360	12.1562
-0.196806	-0.00044	-0.187731	-0.00044					-1.04035	-0.00036	-1.00505	-0.00036				-420	109.426	-355	11.6909
-0.188564	-0.00042	-0.179734	-0.00042					-1.0325	-0.000355	-0.99855	-0.000355				-400	108.403	-350	11.7943
-0.180283	-0.0004	-0.171885	-0.0004					-1.02476	-0.00035	-0.99055	-0.00035				-380	108.763	-345	12.3707
-0.171867	-0.00038	-0.163809	-0.00038					-1.01923	-0.000345	-0.98329	-0.000345				-360	108.796	-340	12.2533
-0.163376	-0.00036	-0.155689	-0.00036					-1.01259	-0.00034	-0.97693	-0.00034				-340	108.711	-335	14.2591
-0.154805	-0.00034	-0.147504	-0.00034					-1.00805	-0.000335	-0.96658	-0.000335				-320	107.716	-330	14.0814
-0.146228	-0.00032	-0.139368	-0.00032					-0.9999	-0.00033	-0.95899	-0.00033				-300	108.053	-325	14.4766
-0.137519	-0.0003	-0.131029	-0.0003					-0.99285	-0.000325	-0.9508	-0.000325				-280	107.196	-320	14.9312
-0.128847	-0.00028	-0.12279	-0.00028					-0.98654	-0.00032	-0.94313	-0.00032				-260	106.102	-315	15.1585
-0.119988	-0.00026	-0.114387	-0.00026					-0.97985	-0.000315	-0.93573	-0.000315				-240	107.792	-310	16.095
-0.111162	-0.00024	-0.105876	-0.00024					-0.97426	-0.00031	-0.92735	-0.00031				-220	107.392	-305	16.0102
-0.102218	-0.00022	-0.09736	-0.00022					-0.9658	-0.000305	-0.9192	-0.000305				-200	106.708	-300	16.0149
-0.093147	-0.0002	-0.088737	-0.0002					-0.95843	-0.0003	-0.91178	-0.0003				-180	106.452	-295	16.3532
-0.084082	-0.00018	-0.080099	-0.00018					-0.95068	-0.000295	-0.90308	-0.000295				-160	104.766	-290	16.093
-0.074937	-0.00016	-0.071432	-0.00016					-0.94252	-0.00029	-0.89568	-0.00029				-140	105.281	-285	17.0583
-0.065752	-0.00014	-0.062654	-0.00014					-0.93509	-0.000285	-0.88553	-0.000285				-120	105.569	-280	17.5074
-0.056496	-0.00012	-0.053821	-0.00012					-0.92882	-0.00028	-0.87784	-0.00028				-100	107.233	-275	17.6241
-0.04718	-0.0001	-0.044908	-0.0001					-0.91986	-0.000275	-0.86865	-0.000275				-80	107.689	-270	18.0503
-0.037882	-8e-05	-0.036044	-8e-05					-0.91372	-0.00027	-0.86111	-0.00027				-60	109.12	-265	18.8363
-0.028558	-6e-05	-0.027148	-6e-05					-0.90578	-0.000265	-0.85099	-0.000265				-40	109.825	-260	19.1678
-0.019185	-4e-05	-0.018225	-4e-05					-0.89715	-0.00026	-0.84149	-0.00026				-20	109.585	-255	19.5592
-0.009715	-2e-05	-0.009224	-2e-05					-0.8868	-0.000255	-0.83033	-0.000255				20	112.316	-250	19.6721
-5.85e-07	0	-1.377e-06	0					-0.87916	-0.00025	-0.82228	-0.00025				40	113.069	-245	20.0653
0.009709	2e-05	0.009207	2e-05					-0.87035	-0.000245	-0.81244	-0.000245				60	111.772	-240	21.1832
0.019196	4e-05	0.018208	4e-05					-0.86187	-0.00024	-0.80094	-0.00024				80	110.065	-235	21.5012
0.028654	6e-05	0.027202	6e-05					-0.85383	-0.000235	-0.79196	-0.000235				100	107.218	-230	22.5755
0.038124	8e-05	0.036224	8e-05					-0.84525	-0.00023	-0.78049	-0.00023				120	107.462	-225	22.0325
0.047607	0.0001	0.045295	0.0001					-0.83421	-0.000225	-0.77121	-0.000225				140	107.478	-220	23.9389
0.057124	0.00012	0.054344	0.00012					-0.82893	-0.00022	-0.76035	-0.00022				160	106.401	-215	23.9825
0.066626	0.00014	0.063384	0.00014					-0.81852	-0.000215	-0.75004	-0.000215				180	105.628	-210	23.9703
0.076082	0.00016	0.072418	0.00016					-0.80692	-0.00021	-0.73886	-0.00021				200	104.169	-205	24.8636
0.08548	0.00018	0.081397	0.00018					-0.79636	-0.000205	-0.72622	-0.000205				220	104.976	-200	24.8662
0.094815	0.0002	0.090353	0.0002					-0.7857	-0.0002	-0.71578	-0.0002				240	104.693	-195	25.3662
0.104184	0.00022	0.09925	0.00022					-0.77581	-0.000195	-0.70469	-0.000195				260	103.725	-190	26.2755
0.113474	0.00024	0.108122	0.00024					-0.76603	-0.00019	-0.69265	-0.00019				280	103.644	-185	26.5342
0.122657	0.00026	0.116935	0.00026					-0.7542	-0.000185	-0.68058	-0.000185				300	98.9829	-180	27.3494
0.131877	0.00028	0.125739	0.00028					-0.7438	-0.00018	-0.66827	-0.00018				320	99.2443	-175	28.5706
0.140643	0.0003	0.134406	0.0003					-0.73296	-0.000175	-0.65462	-0.000175				340	99.19	-170	29.4024
0.149667	0.00032	0.143028	0.00032					-0.72204	-0.00017	-0.64188	-0.00017				360	97.8263	-165	30.1833
0.158591	0.00034	0.151578	0.00034					-0.70947	-0.000165	-0.62797	-0.000165				380	97.585	-160	30.49
0.167405	0.00036	0.160121	0.00036					-0.69729	-0.00016	-0.61551	-0.00016				400	97.3923	-155	31.2116
0.176263	0.00038	0.16863	0.00038					-0.68492	-0.000155	-0.60191	-0.000155				420	97.1157	-150	31.8377
0.185048	0.0004	0.17707	0.0004					-0.67263	-0.00015	-0.5886	-0.00015				440	98.3829	-145	32.4259
0.193811	0.00042	0.185498	0.00042					-0.65934	-0.000145	-0.57462	-0.000145				460	98.2328	-140	33.2936
0.202574	0.00044	0.193796	0.00044					-0.64667	-0.00014	-0.56047	-0.00014				480	99.9605	-135	33.7512
0.211219	0.00046	0.202103	0.00046					-0.63242	-0.000135	-0.54608	-0.000135				500	98.8936	-130	34.7699
0.219874	0.00048	0.210247	0.00048					-0.61962	-0.00013	-0.53154	-0.00013				520	98.2976	-125	35.3146
0.228401	0.0005	0.218529	0.0005					-0.60509	-0.000125	-0.51675	-0.000125				540	97.1984	-120	36.0226
0.236922	0.00052	0.226766	0.00052					-0.59037	-0.00012	-0.50149	-0.00012				560	98.0547	-115	36.7694
0.245399	0.00054	0.235018	0.00054					-0.57547	-0.000115	-0.48604	-0.000115				580	96.9185	-110	37.3815
0.253789	0.00056	0.242991	0.00056					-0.55996	-0.00011	-0.47044	-0.00011				600	98.4214	-105	38.1332
0.262154	0.00058	0.251152	0.00058					-0.54377	-0.000105	-0.4541	-0.000105				620	97.8731	-100	38.882
0.270505	0.0006	0.259012	0.0006					-0.52781	-0.0001	-0.43794	-0.0001				640	97.9966	-95	39.593
0.278811	0.00062	0.267057	0.00062					-0.51125	-9.5e-05	-0.42145	-9.5e-05				660	100.136	-90	40.3578
0.287068	0.00064	0.274981	0.00064					-0.4943	-9e-05	-0.40462	-9e-05				680	100.468	-85	41.0807
0.295644	0.00066	0.282952	0.00066					-0.47661	-8.5e-05	-0.38738	-8.5e-05				700	101.19	-80	42.0244
0.30389	0.00068	0.290832	0.00068					-0.45876	-8e-05	-0.36967	-8e-05				720	102.12	-75	42.7653
0.312113	0.0007	0.298639	0.0007					-0.43993	-7.5e-05	-0.3517	-7.5e-05				740	101.592	-70	43.6087
0.320339	0.00072	0.306417	0.00072					-0.42051	-7e-05	-0.33321	-7e-05				760	101.197	-65	44.5454
0.328517	0.00074	0.31434	0.00074					-0.40051	-6.5e-05	-0.31425	-6.5e-05				780	101.784	-60	45.3033
0.336527	0.00076	0.322094	0.00076					-0.3793	-6e-05	-0.29485	-6e-05				800	102.102	-55	46.2316
0.344612	0.00078	0.329782	0.00078					-0.35755	-5.5e-05	-0.27492	-5.5e-05				820	103.041	-50	47.0679
0.35261	0.0008	0.337425	0.0008					-0.33453	-5e-05	-0.25441	-5e-05				840	103.533	-45	48.1099
0.360677	0.00082	0.345039	0.00082					-0.31054	-4.5e-05	-0.23314	-4.5e-05				860	98.8798	-40	49.4484
0.368645	0.00084	0.352623	0.00084					-0.28534	-4e-05	-0.21094	-4e-05				880	99.3372	-35	50.9329
0.376587	0.00086	0.360958	0.00086					-0.25881	-3.5e-05	-0.188	-3.5e-05				900	99.0061	-30	52.9334
0.384433	0.00088	0.368444	0.00088					-0.23107	-3e-05	-0.16415	-3e-05				920	98.9899	-25	55.0532
0.39233	0.0009	0.376098	0.0009					-0.20121	-2.5e-05	-0.13943	-2.5e-05				940	99.9129	-20	57.239
0.40017	0.00092	0.383651	0.00092					-0.16882	-2e-05	-0.11383	-2e-05				960	106.419	-15	60.007
0.408097	0.00094	0.391131	0.00094					-0.13404	-1.5e-05	-0.08725	-1.5e-05				980	104.017	-10	63.7466
0.416079	0.00096	0.397734	0.00096					-0.09535	-1e-05	-0.0593	-1e-05				1000	107.076	-5	65.5939
0.423815	0.00098	0.405571	0.00098					-0.05176	-5e-06	-0.03083	-5e-06						5	57.7141
0.431729	0.001	0.412653	0.001					3.82e-05	0	3.64e-05	0						10	56.3832
								0.05499	5e-06	0.03364	5e-06						15	56.2527
								0.10284	1e-05	0.06509	1e-05						20	55.5096
								0.1486	1.5e-05	0.09542	1.5e-05						25	54.9514
								0.19055	2e-05	0.12463	2e-05						30	54.6569
								0.22987	2.5e-05	0.15271	2.5e-05						35	54.3895
								0.26719	3e-05	0.17971	3e-05						40	54.1846
								0.30254	3.5e-05	0.20579	3.5e-05						45	53.9728
								0.33664	4e-05	0.2312	4e-05						50	53.6495
								0.36891	4.5e-05	0.25575	4.5e-05						55	52.9497
								0.39957	5e-05	0.27967	5e-05						60	52.5748
								0.428	5.5e-05	0.30311	5.5e-05						65	51.707
								0.45631	6e-05	0.32598	6e-05						70	50.5887
								0.48289	6.5e-05	0.34888	6.5e-05						75	49.8293
								0.50875	7e-05	0.37198	7e-05						80	48.8545
								0.53254	7.5e-05	0.39336	7.5e-05						85	48.1437
								0.55568	8e-05	0.41489	8e-05						90	47.5089
								0.57933	8.5e-05	0.4362	8.5e-05						95	46.5001
								0.60283	9e-05	0.45731	9e-05						100	45.1426
								0.62357	9.5e-05	0.47775	9.5e-05						105	42.6859
								0.64262	0.0001	0.49812	0.0001						110	41.5664
								0.65719	0.000105	0.51863	0.000105						115	39.831
								0.67518	0.00011	0.53794	0.00011						120	38.2384
								0.69117	0.000115	0.55767	0.000115						125	37.3141
								0.70735	0.00012	0.57724	0.00012						130	35.9881
								0.72519	0.000125	0.59614	0.000125						135	34.4204
								0.74059	0.00013	0.61459	0.00013						140	32.6158
								0.75373	0.000135	0.63223	0.000135						145	30.811
								0.76593	0.00014	0.64996	0.00014						150	31.0827
								0.77743	0.000145	0.66721	0.000145						155	28.2998
								0.79468	0.00015	0.68232	0.00015						160	29.3092
								0.80186	0.000155	0.69946	0.000155						165	27.1735
								0.82039	0.00016	0.71321	0.00016						170	22.3304
								0.82823	0.000165	0.72882	0.000165						175	21.0187
								0.83103	0.00017	0.74925	0.00017						180	19.1009
								0.84043	0.000175	0.76337	0.000175						185	17.373
								0.85209	0.00018	0.78143	0.00018						190	20.0384
								0.85921	0.000185	0.79505	0.000185						195	17.301
								0.86881	0.00019	0.79588	0.00019						200	15.3342
								0.87713	0.000195	0.8138	0.000195						205	12.621
								0.88688	0.0002	0.83041	0.0002						210	13.1768
								0.89138	0.000205	0.84501	0.000205						215	13.2419
								0.89849	0.00021	0.85054	0.00021						220	10.7931
								0.91334	0.000215	0.8647	0.000215						225	9.72076
								0.92059	0.00022	0.88081	0.00022						230	8.27726
								0.928	0.000225	0.89223	0.000225						235	4.48747
								0.94038	0.00023	0.9096	0.00023						240	10.8912
								0.93899	0.000235	0.92245	0.000235						245	5.32967
								0.95212	0.00024	0.91269	0.00024						250	0.71552
								0.94152	0.000245	0.92263	0.000245						255	0.46843
								0.93941	0.00025	0.93689	0.00025						260	2.04295
								0.94569	0.000255	0.94405	0.000255						265	2.36579
								0.96025	0.00026	0.95306	0.00026						270	5.50829
								0.96849	0.000265	0.96019	0.000265						275	10.4481
								0.97447	0.00027	0.95547	0.00027						280	10.7298
								0.98068	0.000275	0.94546	0.000275						285	11.5779
								0.98324	0.00028	0.94754	0.00028						290	12.8895
								0.99247	0.000285	0.954	0.000285						295	13.1849
								0.99926	0.00029	0.95677	0.00029						300	14.9147
								1.00501	0.000295	0.96181	0.000295						305	14.5215
								1.01788	0.0003	0.96885	0.0003						310	17.6444
								1.02319	0.000305	0.97566	0.000305						315	15.0764
								1.03991	0.00031	0.9818	0.00031						320	12.0417
								1.03851	0.000315	0.98934	0.000315						325	8.39006
								1.04797	0.00032	1.00821	0.00032						330	6.47153
								1.05459	0.000325	1.02664	0.000325						335	4.63215
								1.06099	0.00033	1.03937	0.00033						340	3.10967
								1.06484	0.000335	1.04939	0.000335						345	0.64655
								1.07249	0.00034	1.06208	0.00034						350	-0.6176
								1.07889	0.000345	1.07672	0.000345						355	-0.38759
								1.08597	0.00035	1.08806	0.00035						360	2.20915
								1.09764	0.000355	1.09896	0.000355						365	0.74098
								1.1081	0.00036	1.10061	0.00036						370	-0.94655
								1.11475	0.000365	1.11223	0.000365						375	-3.51097
								1.11786	0.00037	1.12107	0.00037						380	-6.73204
								1.12782	0.000375	1.13985	0.000375						385	-7.78
								1.13253	0.00038	1.15572	0.00038						390	-7.99126
								1.14485	0.000385	1.17196	0.000385						395	-9.67696
								1.15593	0.00039	1.18397	0.00039						400	-12.4095
								1.15997	0.000395	1.1939	0.000395						405	7.7855
								1.16671	0.0004	1.21053	0.0004						410	5.25785
								1.16737	0.000405	1.14175	0.000405						415	7.86542
								1.17295	0.00041	1.15557	0.00041						420	6.1621
								1.18991	0.000415	1.16366	0.000415						425	4.98407
								1.19785	0.00042	1.17716	0.00042						430	4.95784
								1.19761	0.000425	1.18102	0.000425						435	2.72224
								1.20987	0.00043	1.19322	0.00043						440	4.8946
								1.2137	0.000435	1.20455	0.000435						445	3.7211
								1.22261	0.00044	1.20621	0.00044						450	1.77771
								1.22683	0.000445	1.21437	0.000445						455	0.55
								1.22681	0.00045	1.22089	0.00045						460	2.66507
								1.23234	0.000455	1.2305	0.000455						465	2.76032
								1.23826	0.00046	1.22944	0.00046						470	2.94455
								1.24509	0.000465	1.23595	0.000465						475	-1.1147
								1.25136	0.00047	1.24162	0.00047						480	1.6636
								1.25667	0.000475	1.26039	0.000475						485	2.38243
								1.26742	0.00048	1.26188	0.00048						490	1.07659
								1.27599	0.000485	1.26804	0.000485						495	0.43319
								1.27935	0.00049	1.27576	0.00049						500	3.48605
								1.28481	0.000495	1.28337	0.000495
								1.29681	0.0005	1.28519	0.0005

## Sheet: Supplementary Fig. 4
(a)											(b)						(c)							(d)
First Measurement				Second Measurement													Control: Au/(Ga,Mn)As							Control: Au/(Ga,Mn)As		Control: Al/(Ga,Mn)As		Control:Cu/(Ga,Mn)As		Control: Ag/(Ga,Mn)As
Control: Au/(Ga,Mn)As											Control: Au/(Ga,Mn)As						Sample 1		Sample 2					Current (µA)	ΔG (µS)	Current (µA)	ΔG (µS)	Current (µA)	ΔG (µS)	Current (µA)	ΔG (µS)
700 Oe		Minus 700 Oe		700 Oe		Minus 700 Oe					1st Measurement		2nd Measurement				Current (µA)	ΔG (µS)	Current (µA)	ΔG (µS)				-940	19.0991	-900	22.6714	-940	-0.34146	-500	9.86803
Voltage (V)	Current (A)	Voltage (V)	Current (A)	Voltage (V)	Current (A)	Voltage (V)	Current (A)				Current (µA)	ΔG (µS)	Current (µA)	ΔG (µS)			-500	15.0151	-500	19.988				-920	19.6005	-880	23.9275	-920	-0.69472	-490	9.75843
-0.25554	-0.0005	-0.25295	-0.0005	-0.41219	-0.001	-0.40894	-0.001				-500	19.988	-1000	19.2809			-495	14.8864	-495	20.7464				-900	19.7707	-860	22.2326	-900	-0.09673	-480	10.144
-0.25374	-0.000495	-0.25107	-0.000495	-0.40662	-0.00098	-0.40344	-0.00098				-495	20.7464	-980	18.9973			-490	14.6563	-490	20.1757				-880	18.9329	-840	23.4059	-880	-0.51984	-470	10.6242
-0.25191	-0.00049	-0.24932	-0.00049	-0.40092	-0.00096	-0.39773	-0.00096				-490	20.1757	-960	19.2474			-485	14.986	-485	20.3069				-860	18.3907	-820	21.4552	-860	-0.4757	-460	10.6898
-0.25006	-0.000485	-0.24747	-0.000485	-0.3952	-0.00094	-0.39205	-0.00094				-485	20.3069	-940	19.0991			-480	14.8715	-480	20.5815				-840	19.49	-800	21.2481	-840	-0.22626	-450	10.5863
-0.24827	-0.00048	-0.24565	-0.00048	-0.38953	-0.00092	-0.38632	-0.00092				-480	20.5815	-920	19.6005			-475	14.705	-475	20.1937				-820	18.3648	-780	21.1692	-820	0.37342	-440	10.647
-0.24638	-0.000475	-0.24383	-0.000475	-0.38357	-0.0009	-0.38037	-0.0009				-475	20.1937	-900	19.7707			-470	14.5397	-470	20.7457				-800	18.9992	-760	19.977	-800	0.76402	-430	10.5247
-0.24457	-0.00047	-0.24196	-0.00047	-0.37773	-0.00088	-0.37469	-0.00088				-470	20.7457	-880	18.9329			-465	14.7861	-465	20.0197				-780	18.6977	-740	20.5268	-780	0.13021	-420	10.316
-0.24266	-0.000465	-0.24016	-0.000465	-0.37188	-0.00086	-0.36894	-0.00086				-465	20.0197	-860	18.3907			-460	14.5279	-460	19.7824				-760	18.9332	-720	19.4386	-760	0.99113	-410	10.385
-0.24075	-0.00046	-0.23828	-0.00046	-0.36606	-0.00084	-0.36298	-0.00084				-460	19.7824	-840	19.49			-455	14.709	-455	20.6954				-740	18.9929	-700	19.4316	-740	0.58841	-400	10.5622
-0.23894	-0.000455	-0.23638	-0.000455	-0.36011	-0.00082	-0.35723	-0.00082				-455	20.6954	-820	18.3648			-450	14.5976	-450	20.732				-720	18.4489	-680	20.8045	-720	0.69802	-390	10.3939
-0.23705	-0.00045	-0.23449	-0.00045	-0.35404	-0.0008	-0.35109	-0.0008				-450	20.732	-800	18.9992			-445	14.593	-445	20.3816				-700	18.6966	-660	19.971	-700	0.72495	-380	10.421
-0.23517	-0.000445	-0.23266	-0.000445	-0.34794	-0.00078	-0.34506	-0.00078				-445	20.3816	-780	18.6977			-440	14.7036	-440	20.315				-680	18.0095	-640	19.6961	-680	0.95305	-370	10.4488
-0.23324	-0.00044	-0.23076	-0.00044	-0.34175	-0.00076	-0.33887	-0.00076				-440	20.315	-760	18.9332			-435	14.61	-435	21.4666				-660	17.8527	-620	19.0986	-660	0.85658	-360	10.557
-0.23137	-0.000435	-0.22876	-0.000435	-0.33554	-0.00074	-0.33268	-0.00074				-435	21.4666	-740	18.9929			-430	14.5139	-430	20.6302				-640	17.5616	-600	19.4958	-640	0.94432	-350	10.5445
-0.22943	-0.00043	-0.22694	-0.00043	-0.32922	-0.00072	-0.32647	-0.00072				-430	20.6302	-720	18.4489			-425	14.6003	-425	21.0485				-620	17.2568	-580	18.0739	-620	0.98778	-340	10.5627
-0.22751	-0.000425	-0.22498	-0.000425	-0.3229	-0.0007	-0.32014	-0.0007				-425	21.0485	-700	18.6966			-420	14.5078	-420	20.6484				-600	17.2869	-560	18.535	-600	1.40564	-330	10.5515
-0.22561	-0.00042	-0.22314	-0.00042	-0.31644	-0.00068	-0.31381	-0.00068				-420	20.6484	-680	18.0095			-415	14.3603	-415	20.2588				-580	17.2781	-540	18.3157	-580	2.31676	-320	10.597
-0.22359	-0.000415	-0.22117	-0.000415	-0.30995	-0.00066	-0.30737	-0.00066				-415	20.2588	-660	17.8527			-410	14.2445	-410	20.1566				-560	17.435	-520	18.249	-560	1.45143	-310	10.6599
-0.22168	-0.00041	-0.21929	-0.00041	-0.30334	-0.00064	-0.30083	-0.00064				-410	20.1566	-640	17.5616			-405	14.5076	-405	19.4989				-540	16.9964	-500	18.3478	-540	1.62419	-300	10.6179
-0.21967	-0.000405	-0.21737	-0.000405	-0.29669	-0.00062	-0.29426	-0.00062				-405	19.4989	-620	17.2568			-400	14.2716	-400	20.5279				-520	16.4511	-480	18.7598	-520	1.52889	-290	10.6777
-0.21782	-0.0004	-0.21541	-0.0004	-0.28994	-0.0006	-0.28754	-0.0006				-400	20.5279	-600	17.2869			-395	14.3263	-395	19.9436				-500	16.2064	-460	18.2409	-500	2.15386	-280	10.7458
-0.21576	-0.000395	-0.21343	-0.000395	-0.28313	-0.00058	-0.28076	-0.00058				-395	19.9436	-580	17.2781			-390	14.417	-390	19.9111				-480	16.3029	-440	17.5594	-480	2.10295	-270	10.786
-0.21373	-0.00039	-0.21142	-0.00039	-0.27627	-0.00056	-0.27391	-0.00056				-390	19.9111	-560	17.435			-385	13.9145	-385	20.3334				-460	15.3164	-420	17.525	-460	1.93754	-260	10.7852
-0.21176	-0.000385	-0.20941	-0.000385	-0.26927	-0.00054	-0.26701	-0.00054				-385	20.3334	-540	16.9964			-380	13.9847	-380	19.7273				-440	15.8639	-400	16.8671	-440	2.13732	-250	10.7594
-0.20969	-0.00038	-0.20743	-0.00038	-0.26207	-0.00052	-0.25992	-0.00052				-380	19.7273	-520	16.4511			-375	14.2628	-375	19.82				-420	14.7965	-380	16.1171	-420	2.27728	-240	10.7189
-0.20769	-0.000375	-0.20543	-0.000375	-0.25486	-0.0005	-0.25277	-0.0005				-375	19.82	-500	16.2064			-370	14.2165	-370	19.7761				-400	14.9005	-360	15.6579	-400	2.59873	-230	10.8886
-0.2057	-0.00037	-0.20347	-0.00037	-0.24761	-0.00048	-0.24554	-0.00048				-370	19.7761	-480	16.3029			-365	14.2026	-365	19.6458				-380	15.4257	-340	14.9883	-380	3.05414	-220	10.8888
-0.20365	-0.000365	-0.20144	-0.000365	-0.24008	-0.00046	-0.23818	-0.00046				-365	19.6458	-460	15.3164			-360	14.219	-360	19.6661				-360	15.2465	-320	14.7609	-360	2.75784	-210	10.9244
-0.2016	-0.00036	-0.1994	-0.00036	-0.23264	-0.00044	-0.2307	-0.00044				-360	19.6661	-440	15.8639			-355	14.0314	-355	19.6531				-340	14.5658	-300	13.9359	-340	2.80356	-200	10.9957
-0.19953	-0.000355	-0.19735	-0.000355	-0.22484	-0.00042	-0.22308	-0.00042				-355	19.6531	-420	14.7965			-350	14.0109	-350	19.4037				-320	14.4949	-280	13.2414	-320	3.13787	-190	10.9722
-0.19745	-0.00035	-0.19531	-0.00035	-0.21706	-0.0004	-0.21532	-0.0004				-350	19.4037	-400	14.9005			-345	13.9972	-345	18.6672				-300	14.2243	-260	11.781	-300	3.30652	-180	10.9948
-0.19529	-0.000345	-0.19325	-0.000345	-0.20916	-0.00038	-0.2074	-0.00038				-345	18.6672	-380	15.4257			-340	13.9708	-340	19.4821				-280	14.2855	-240	11.6689	-280	3.19488	-170	10.986
-0.19327	-0.00034	-0.19116	-0.00034	-0.20102	-0.00036	-0.19933	-0.00036				-340	19.4821	-360	15.2465			-335	13.6795	-335	19.5602				-260	14.1414	-220	10.2109	-260	3.24336	-160	11.0247
-0.1912	-0.000335	-0.18909	-0.000335	-0.19271	-0.00034	-0.19114	-0.00034				-335	19.5602	-340	14.5658			-330	13.6927	-330	19.5287				-240	13.9779	-200	8.7098	-240	2.97873	-150	11.1326
-0.18902	-0.00033	-0.18693	-0.00033	-0.18425	-0.00032	-0.18273	-0.00032				-330	19.5287	-320	14.4949			-325	13.6797	-325	19.3575				-220	13.9506	-180	7.9339	-220	3.28919	-140	11.2096
-0.18687	-0.000325	-0.18481	-0.000325	-0.1756	-0.0003	-0.17415	-0.0003				-325	19.3575	-300	14.2243			-320	13.5968	-320	19.3119				-200	14.0752	-160	6.57143	-200	3.62287	-130	11.2223
-0.18483	-0.00032	-0.18279	-0.00032	-0.16677	-0.00028	-0.16536	-0.00028				-320	19.3119	-280	14.2855			-315	13.5609	-315	19.1886				-180	13.9933	-140	5.55664	-180	3.42287	-120	11.3804
-0.18266	-0.000315	-0.18065	-0.000315	-0.15769	-0.00026	-0.15635	-0.00026				-315	19.1886	-260	14.1414			-310	13.5016	-310	19.3167				-160	14.123	-120	5.42062	-160	3.1769	-110	11.5104
-0.18052	-0.00031	-0.17851	-0.00031	-0.14836	-0.00024	-0.14709	-0.00024				-310	19.3167	-240	13.9779			-305	13.3936	-305	19.0355				-140	13.8562	-100	7.01974	-140	2.83747	-100	11.5966
-0.17833	-0.000305	-0.17637	-0.000305	-0.1388	-0.00022	-0.13759	-0.00022				-305	19.0355	-220	13.9506			-300	13.446	-300	19.1735				-120	11.6365	-80	9.62609	-120	3.26968	-90	11.7572
-0.17615	-0.0003	-0.17419	-0.0003	-0.12897	-0.0002	-0.12781	-0.0002				-300	19.1735	-200	14.0752			-295	13.4763	-295	18.8769				-100	10.7332	-60	12.1977	-100	2.96419	-80	11.8732
-0.17395	-0.000295	-0.17204	-0.000295	-0.11885	-0.00018	-0.11776	-0.00018				-295	18.8769	-180	13.9933			-290	13.3744	-290	18.7595				-80	9.70232	-40	14.1088	-80	2.87431	-70	12.0557
-0.17174	-0.00029	-0.16985	-0.00029	-0.10838	-0.00016	-0.10735	-0.00016				-290	18.7595	-160	14.123			-285	13.361	-285	19.1116				-60	10.0131	-20	19.8334	-60	2.35098	-60	12.1783
-0.16955	-0.000285	-0.16764	-0.000285	-0.09751	-0.00014	-0.09657	-0.00014				-285	19.1116	-140	13.8562			-280	13.2735	-280	18.8499				-40	8.59683	20	5.63981	-40	2.45107	-50	12.3439
-0.16729	-0.00028	-0.16542	-0.00028	-0.08617	-0.00012	-0.08545	-0.00012				-280	18.8499	-120	11.6365			-275	13.1309	-275	19.0389				-20	4.57648	40	3.62112	-20	4.09557	-40	12.3414
-0.16506	-0.000275	-0.1632	-0.000275	-0.07425	-0.0001	-0.07366	-0.0001				-275	19.0389	-100	10.7332			-270	13.0826	-270	18.8457				20	4.39006	60	2.25282	20	4.59458	-30	12.6983
-0.16279	-0.00027	-0.16096	-0.00027	-0.06182	-8e-05	-0.06136	-8e-05				-270	18.8457	-80	9.70232			-265	13.037	-265	18.7136				40	8.18216	80	4.27785	40	2.82264	-20	12.3555
-0.16051	-0.000265	-0.15871	-0.000265	-0.04866	-6e-05	-0.04827	-6e-05				-265	18.7136	-60	10.0131			-260	12.9696	-260	18.4398				60	9.78261	100	6.21687	60	2.35168	-10	13.2697
-0.15823	-0.00026	-0.15648	-0.00026	-0.03451	-4e-05	-0.03425	-4e-05				-260	18.4398	-40	8.59683			-255	12.9706	-255	18.4131				80	9.91806	120	7.13106	80	2.09566	10	12.6992
-0.15592	-0.000255	-0.15419	-0.000255	-0.01874	-2e-05	-0.01866	-2e-05				-255	18.4131	-20	4.57648			-250	12.9279	-250	18.1957				100	9.91482	140	8.27758	100	1.92264	20	11.3231
-0.15359	-0.00025	-0.15189	-0.00025	-2.193e-06	0	-2.461e-06	0				-250	18.1957	20	4.39006			-245	12.8719	-245	17.8813				120	10.8686	160	10.0455	120	1.80175	30	11.2637
-0.15123	-0.000245	-0.14958	-0.000245	0.01877	2e-05	0.01869	2e-05				-245	17.8813	40	8.18216			-240	12.6943	-240	17.9868				140	10.5091	180	11.5172	140	2.07615	40	11.2526
-0.14889	-0.00024	-0.14724	-0.00024	0.03592	4e-05	0.03566	4e-05				-240	17.9868	60	9.78261			-235	12.6596	-235	17.8138				160	10.6593	200	12.2172	160	1.94413	50	11.2831
-0.1465	-0.000235	-0.14489	-0.000235	0.05247	6e-05	0.05202	6e-05				-235	17.8138	80	9.91806			-230	12.6368	-230	17.8663				180	10.6566	220	11.7887	180	1.74475	60	11.0209
-0.14414	-0.00023	-0.14254	-0.00023	0.06839	8e-05	0.06782	8e-05				-230	17.8663	100	9.91482			-225	12.6007	-225	17.7831				200	10.8206	240	12.0164	200	1.68646	70	10.8896
-0.14173	-0.000225	-0.14016	-0.000225	0.08365	0.0001	0.08296	0.0001				-225	17.7831	120	10.8686			-220	12.6254	-220	17.7903				220	11.1975	260	10.1525	220	1.5761	80	10.6785
-0.13931	-0.00022	-0.13776	-0.00022	0.09822	0.00012	0.09735	0.00012				-220	17.7903	140	10.5091			-215	12.4312	-215	17.7925				240	11.7541	280	9.22481	240	2.1959	90	10.4917
-0.13687	-0.000215	-0.13534	-0.000215	0.11201	0.00014	0.11108	0.00014				-215	17.7925	160	10.6593			-210	12.666	-210	17.6542				260	12.5763	300	8.69454	260	1.8272	100	10.3524
-0.13442	-0.00021	-0.13292	-0.00021	0.1251	0.00016	0.12407	0.00016				-210	17.6542	180	10.6566			-205	12.5757	-205	17.8131				280	12.7332	320	9.47002	280	2.54374	110	10.2082
-0.13196	-0.000205	-0.13047	-0.000205	0.13761	0.00018	0.1365	0.00018				-205	17.8131	200	10.8206			-200	12.4785	-200	17.4884				300	13.2439	340	8.55317	300	2.66492	120	10.1516
-0.12945	-0.0002	-0.12801	-0.0002	0.14959	0.0002	0.14839	0.0002				-200	17.4884	220	11.1975			-195	12.463	-195	17.5715				320	13.0086	360	10.3975	320	2.74679	130	10.1058
-0.12696	-0.000195	-0.12552	-0.000195	0.16115	0.00022	0.15984	0.00022				-195	17.5715	240	11.7541			-190	12.4348	-190	17.7199				340	13.7646	380	9.02716	340	3.18628	140	9.86451
-0.12446	-0.00019	-0.12303	-0.00019	0.17237	0.00024	0.17093	0.00024				-190	17.7199	260	12.5763			-185	12.3321	-185	17.6578				360	13.7243	400	9.82801	360	3.04854	150	9.84669
-0.1219	-0.000185	-0.1205	-0.000185	0.18325	0.00026	0.18164	0.00026				-185	17.6578	280	12.7332			-180	12.3654	-180	17.0434				380	14.9715	420	10.0974	380	3.05669	160	9.5751
-0.11932	-0.00018	-0.11799	-0.00018	0.1938	0.00028	0.1921	0.00028				-180	17.0434	300	13.2439			-175	12.2866	-175	17.275				400	15.3627	440	9.82093	400	2.46905	170	9.73754
-0.11674	-0.000175	-0.11541	-0.000175	0.20407	0.0003	0.20225	0.0003				-175	17.275	320	13.0086			-170	12.1328	-170	17.2376				420	14.9039	460	10.809	420	2.73713	180	9.50684
-0.11415	-0.00017	-0.11284	-0.00017	0.21408	0.00032	0.21223	0.00032				-170	17.2376	340	13.7646			-165	12.125	-165	17.1958				440	14.9154	480	11.4644	440	2.7522	190	9.71924
-0.11151	-0.000165	-0.11023	-0.000165	0.22383	0.00034	0.22182	0.00034				-165	17.1958	360	13.7243			-160	12.1117	-160	17.3619				460	14.8806	500	8.56813	460	3.12806	200	9.66186
-0.10886	-0.00016	-0.10759	-0.00016	0.23343	0.00036	0.23137	0.00036				-160	17.3619	380	14.9715			-155	12.1018	-155	16.9969				480	14.3653	520	7.4655	480	2.92364	210	9.59821
-0.10618	-0.000155	-0.10496	-0.000155	0.24298	0.00038	0.24068	0.00038				-155	16.9969	400	15.3627			-150	11.9563	-150	16.7117				500	14.5232	540	6.39177	500	3.22876	220	9.59606
-0.10346	-0.00015	-0.10228	-0.00015	0.25223	0.0004	0.24981	0.0004				-150	16.7117	420	14.9039			-145	12.0318	-145	16.8252				520	14.2477	560	6.31024	520	3.0033	230	9.51907
-0.10078	-0.000145	-0.09962	-0.000145	0.26127	0.00042	0.25887	0.00042				-145	16.8252	440	14.9154			-140	11.9262	-140	17.0514				540	14.2907	580	6.9278	540	2.91587	240	9.48933
-0.098	-0.00014	-0.09685	-0.00014	0.27023	0.00044	0.26778	0.00044				-140	17.0514	460	14.8806			-135	11.876	-135	16.5806				560	14.9391	600	6.84268	560	1.66874	250	9.42225
-0.09519	-0.000135	-0.09409	-0.000135	0.27886	0.00046	0.27636	0.00046				-135	16.5806	480	14.3653			-130	12.11	-130	18.0791				580	14.8885	620	8.2705	580	2.02158	260	8.97352
-0.09247	-0.00013	-0.09129	-0.00013	0.28741	0.00048	0.28495	0.00048				-130	18.0791	500	14.5232			-125	12.0342	-125	16.5099				600	15.4479	640	10.0513	600	2.30249	270	9.68834
-0.08952	-0.000125	-0.08847	-0.000125	0.29599	0.0005	0.29346	0.0005				-125	16.5099	520	14.2477			-120	11.943	-120	16.3749				620	15.4736	660	9.97448	620	2.51261	280	9.57472
-0.08662	-0.00012	-0.08561	-0.00012	0.30447	0.00052	0.30195	0.00052				-120	16.3749	540	14.2907			-115	11.6469	-115	17.5357				640	15.3296	680	10.782	640	2.45442	290	9.50836
-0.08379	-0.000115	-0.08273	-0.000115	0.31273	0.00054	0.31017	0.00054				-115	17.5357	560	14.9391			-110	12.1186	-110	16.1503				660	15.38	700	9.63183	660	2.03006	300	9.45196
-0.08074	-0.00011	-0.0798	-0.00011	0.32115	0.00056	0.31842	0.00056				-110	16.1503	580	14.8885			-105	12.1489	-105	17.6685				680	15.5828	720	9.15011	680	2.4885	310	9.39936
-0.07779	-0.000105	-0.07678	-0.000105	0.32928	0.00058	0.32652	0.00058				-105	17.6685	600	15.4479			-100	12.1135	-100	16.2547				700	14.4199	740	9.03383	700	2.43408	320	9.39633
-0.07469	-0.0001	-0.0738	-0.0001	0.33742	0.0006	0.33451	0.0006				-100	16.2547	620	15.4736			-95	11.9692	-95	17.0059				720	14.8913	760	9.42854	720	2.61321	330	9.30804
-0.07168	-9.5e-05	-0.07077	-9.5e-05	0.34534	0.00062	0.34239	0.00062				-95	17.0059	640	15.3296			-90	11.9207	-90	17.518				740	16.3065	780	10.0804	740	2.34688	340	9.2966
-0.0686	-9e-05	-0.0677	-9e-05	0.35314	0.00064	0.35018	0.00064				-90	17.518	660	15.38			-85	11.9015	-85	17.382				760	17.0889	800	14.3301	760	1.23765	350	9.05672
-0.06547	-8.5e-05	-0.06461	-8.5e-05	0.36091	0.00066	0.3579	0.00066				-85	17.382	680	15.5828			-80	11.5383	-80	17.5412				780	15.9945	820	12.0867	780	0.98538	360	9.02576
-0.06228	-8e-05	-0.06144	-8e-05	0.36863	0.00068	0.36555	0.00068				-80	17.5412	700	14.4199			-75	11.7511	-75	17.2977				800	16.5049	840	9.349	800	1.21454	370	8.9059
-0.05903	-7.5e-05	-0.05824	-7.5e-05	0.37633	0.0007	0.37344	0.0007				-75	17.2977	720	14.8913			-70	11.4106	-70	16.9277				820	15.7453	860	8.436	820	0.36488	380	8.79303
-0.05573	-7e-05	-0.05499	-7e-05	0.38408	0.00072	0.38105	0.00072				-70	16.9277	740	16.3065			-65	11.4011	-65	16.4285				840	17.6861	880	4.00661	840	0.72047	390	8.99732
-0.05237	-6.5e-05	-0.05168	-6.5e-05	0.39182	0.00074	0.38846	0.00074				-65	16.4285	760	17.0889			-60	11.6522	-60	16.0795				860	15.1872	900	10.0176	860	0.12566	400	9.06551
-0.04896	-6e-05	-0.04832	-6e-05	0.39929	0.00076	0.39574	0.00076				-60	16.0795	780	15.9945			-55	11.7712	-55	15.509				880	17.2239			880	1.87256	410	9.10957
-0.04548	-5.5e-05	-0.04491	-5.5e-05	0.4066	0.00078	0.40324	0.00078				-55	15.509	800	16.5049			-50	12.0058	-50	15.0814				900	14.6742			900	0.92838	420	9.07719
-0.04194	-5e-05	-0.04142	-5e-05	0.41405	0.0008	0.41054	0.0008				-50	15.0814	820	15.7453			-45	12.133	-45	14.543				920	16.1969			920	-0.08892	430	9.15046
-0.03833	-4.5e-05	-0.03786	-4.5e-05	0.42137	0.00082	0.41799	0.00082				-45	14.543	840	17.6861			-40	12.2078	-40	10.7909				940	17.4722			940	0.2942	440	9.17357
-0.03455	-4e-05	-0.03423	-4e-05	0.42865	0.00084	0.42481	0.00084				-40	10.7909	860	15.1872			-35	12.5407	-35	10.491								960	-0.05822	450	9.61677
-0.03076	-3.5e-05	-0.03048	-3.5e-05	0.43552	0.00086	0.43219	0.00086				-35	10.491	880	17.2239			-30	12.7644	-30	10.4415								980	-0.12261	460	9.85464
-0.02687	-3e-05	-0.02662	-3e-05	0.44282	0.00088	0.43901	0.00088				-30	10.4415	900	14.6742			-25	13.2747	-25	10.4319								1000	-0.72972	470	10.1936
-0.02286	-2.5e-05	-0.02264	-2.5e-05	0.44954	0.0009	0.44627	0.0009				-25	10.4319	920	16.1969			-20	13.8865	-20	10.2079										480	10.4787
-0.01871	-2e-05	-0.01853	-2e-05	0.45678	0.00092	0.45314	0.00092				-20	10.2079	940	17.4722			20	12.8533	-15	8.90188										490	9.03647
-0.0144	-1.5e-05	-0.01428	-1.5e-05	0.46403	0.00094	0.46006	0.00094				-15	8.90188	960	16.0912			25	11.9661	-10	10.0969										500	8.97819
-0.0099	-1e-05	-0.0098	-1e-05	0.47085	0.00096	0.46717	0.00096				-10	10.0969	980	14.1056			30	12.1618	-5	12.7077
-0.00517	-5e-06	-0.0051	-5e-06	0.47747	0.00098	0.47421	0.00098				-5	12.7077	1000	15.5594			35	12.2089	5	11.8933
-3.192e-06	0	-2.157e-06	0	0.48443	0.001	0.4808	0.001				5	11.8933	--	--			40	11.9895	10	15.1933
0.00518	5e-06	0.00511	5e-06								10	15.1933	--	--			45	12.3634	15	17.8212
0.00994	1e-05	0.0098	1e-05								15	17.8212	--	--			50	12.7196	20	18.4565
0.01451	1.5e-05	0.01427	1.5e-05								20	18.4565	--	--			55	12.7437	25	17.5915
0.01896	2e-05	0.01863	2e-05								25	17.5915	--	--			60	12.3753	30	17.4081
0.02334	2.5e-05	0.02296	2.5e-05								30	17.4081	--	--			65	12.4974	35	16.6506
0.02766	3e-05	0.02722	3e-05								35	16.6506	--	--			70	12.2604	40	16.0526
0.03194	3.5e-05	0.03146	3.5e-05								40	16.0526	--	--			75	12.2558	45	15.4399
0.03619	4e-05	0.03567	4e-05								45	15.4399	--	--			80	11.8994	50	15.2599
0.04039	4.5e-05	0.03984	4.5e-05								50	15.2599	--	--			85	11.8851	55	14.9485
0.04457	5e-05	0.04397	5e-05								55	14.9485	--	--			90	11.6738	60	14.988
0.04869	5.5e-05	0.04806	5.5e-05								60	14.988	--	--			95	11.5325	65	14.6555
0.05279	6e-05	0.0521	6e-05								65	14.6555	--	--			100	11.9261	70	14.4234
0.05683	6.5e-05	0.05611	6.5e-05								70	14.4234	--	--			105	11.7624	75	14.1817
0.06083	7e-05	0.06008	7e-05								75	14.1817	--	--			110	11.8798	80	14.0299
0.06478	7.5e-05	0.064	7.5e-05								80	14.0299	--	--			115	11.7878	85	12.0113
0.06871	8e-05	0.06789	8e-05								85	12.0113	--	--			120	11.6663	90	11.6129
0.07259	8.5e-05	0.07185	8.5e-05								90	11.6129	--	--			125	11.6727	95	11.4864
0.07641	9e-05	0.07566	9e-05								95	11.4864	--	--			130	11.6236	100	11.2971
0.08019	9.5e-05	0.07942	9.5e-05								100	11.2971	--	--			135	11.667	105	11.0199
0.08391	0.0001	0.08313	0.0001								105	11.0199	--	--			140	11.701	110	11.0401
0.0876	0.000105	0.0868	0.000105								110	11.0401	--	--			145	11.8046	115	11.041
0.09124	0.00011	0.09042	0.00011								115	11.041	--	--			150	11.8286	120	10.9271
0.09485	0.000115	0.094	0.000115								120	10.9271	--	--			155	11.6531	125	10.8316
0.09841	0.00012	0.09753	0.00012								125	10.8316	--	--			160	11.732	130	10.6405
0.10191	0.000125	0.10101	0.000125								130	10.6405	--	--			165	11.6899	135	10.6754
0.10537	0.00013	0.10447	0.00013								135	10.6754	--	--			170	11.6006	140	10.4919
0.1088	0.000135	0.10787	0.000135								140	10.4919	--	--			175	11.6002	145	10.5443
0.11217	0.00014	0.11123	0.00014								145	10.5443	--	--			180	11.506	150	10.3228
0.1155	0.000145	0.11454	0.000145								150	10.3228	--	--			185	11.5768	155	10.3371
0.11878	0.00015	0.11781	0.00015								155	10.3371	--	--			190	11.5588	160	10.253
0.12202	0.000155	0.12104	0.000155								160	10.253	--	--			195	11.5873	165	9.98693
0.12523	0.00016	0.12424	0.00016								165	9.98693	--	--			200	11.5925	170	9.9692
0.12839	0.000165	0.1274	0.000165								170	9.9692	--	--			205	11.5972	175	10.1279
0.13155	0.00017	0.13054	0.00017								175	10.1279	--	--			210	11.1941	180	10.4757
0.13464	0.000175	0.1336	0.000175								180	10.4757	--	--			215	11.6443	185	10.0795
0.13772	0.00018	0.13662	0.00018								185	10.0795	--	--			220	11.5942	190	10.4785
0.14074	0.000185	0.13967	0.000185								190	10.4785	--	--			225	11.6294	195	10.3245
0.14377	0.00019	0.14264	0.00019								195	10.3245	--	--			230	11.701	200	10.6775
0.14672	0.000195	0.14559	0.000195								200	10.6775	--	--			235	11.7494	205	10.3355
0.1497	0.0002	0.14852	0.0002								205	10.3355	--	--			240	11.6458	210	10.3539
0.15259	0.000205	0.15143	0.000205								210	10.3539	--	--			245	11.1845	215	10.3752
0.15549	0.00021	0.15431	0.00021								215	10.3752	--	--			250	11.8779	220	10.261
0.15836	0.000215	0.15716	0.000215								220	10.261	--	--			255	11.8127	225	9.99717
0.1612	0.00022	0.16	0.00022								225	9.99717	--	--			260	11.8088	230	9.97163
0.16404	0.000225	0.16286	0.000225								230	9.97163	--	--			265	11.7975	235	10.1695
0.16683	0.00023	0.16563	0.00023								235	10.1695	--	--			270	11.8386	240	10.4757
0.16962	0.000235	0.16839	0.000235								240	10.4757	--	--			275	12.0381	245	11.2409
0.17249	0.00024	0.1712	0.00024								245	11.2409	--	--			280	12.0982	250	10.6091
0.17532	0.000245	0.17392	0.000245								250	10.6091	--	--			285	11.9755	255	10.6461
0.17797	0.00025	0.17663	0.00025								255	10.6461	--	--			290	12.2523	260	10.8764
0.1807	0.000255	0.17935	0.000255								260	10.8764	--	--			295	11.9353	265	10.6916
0.18338	0.00026	0.18198	0.00026								265	10.6916	--	--			300	12.196	270	10.812
0.18604	0.000265	0.18465	0.000265								270	10.812	--	--			305	11.9363	275	11.0983
0.18869	0.00027	0.18727	0.00027								275	11.0983	--	--			310	12.0963	280	11.668
0.19133	0.000275	0.18986	0.000275								280	11.668	--	--			315	12.5113	285	10.5326
0.19395	0.00028	0.1924	0.00028								285	10.5326	--	--			320	12.1513	290	11.681
0.19652	0.000285	0.19511	0.000285								290	11.681	--	--			325	12.3782	295	11.4533
0.1991	0.00029	0.19752	0.00029								295	11.4533	--	--			330	12.3522	300	12.0813
0.20162	0.000295	0.20006	0.000295								300	12.0813	--	--			335	12.542	305	10.8441
0.20423	0.0003	0.20256	0.0003								305	10.8441	--	--			340	12.5177	310	10.9094
0.2067	0.000305	0.20519	0.000305								310	10.9094	--	--			345	12.682	315	11.3328
0.20928	0.00031	0.20775	0.00031								315	11.3328	--	--			350	12.844	320	12.5594
0.21169	0.000315	0.21009	0.000315								320	12.5594	--	--			355	12.5005	325	12.2095
0.21427	0.00032	0.21249	0.00032								325	12.2095	--	--			360	12.5064	330	13.6129
0.21671	0.000325	0.21496	0.000325								330	13.6129	--	--			365	12.5036	335	13.4428
0.21935	0.00033	0.21738	0.00033								335	13.4428	--	--			370	12.7577	340	13.3051
0.22176	0.000335	0.21981	0.000335								340	13.3051	--	--			375	12.9157	345	12.8956
0.22409	0.00034	0.22214	0.00034								345	12.8956	--	--			380	12.8234	350	12.7201
0.22653	0.000345	0.22463	0.000345								350	12.7201	--	--			385	12.9111	355	12.9594
0.22893	0.00035	0.22704	0.00035								355	12.9594	--	--			390	12.8327	360	12.6406
0.23132	0.000355	0.22938	0.000355								360	12.6406	--	--			395	13.199	365	12.6469
0.23369	0.00036	0.23179	0.00036								365	12.6469	--	--			400	12.9731	370	12.2551
0.23605	0.000365	0.23414	0.000365								370	12.2551	--	--			405	13.0164	375	12.7436
0.23835	0.00037	0.23649	0.00037								375	12.7436	--	--			410	13.0733	380	13.257
0.24077	0.000375	0.23882	0.000375								380	13.257	--	--			415	13.11	385	13.0022
0.2432	0.00038	0.24115	0.00038								385	13.0022	--	--			420	12.979	390	12.8679
0.24546	0.000385	0.24344	0.000385								390	12.8679	--	--			425	13.2443	395	12.5052
0.24776	0.00039	0.24575	0.00039								395	12.5052	--	--			430	13.2447	400	13.0857
0.24999	0.000395	0.24803	0.000395								400	13.0857	--	--			435	13.3262	405	12.9197
0.2524	0.0004	0.25033	0.0004								405	12.9197	--	--			440	13.4337	410	12.7477
0.25465	0.000405	0.2526	0.000405								410	12.7477	--	--			445	13.4919	415	13.6674
0.25692	0.00041	0.25488	0.00041								415	13.6674	--	--			450	13.7997	420	13.3923
0.25927	0.000415	0.25707	0.000415								420	13.3923	--	--			455	13.6236	425	13.2029
0.26147	0.00042	0.25931	0.00042								425	13.2029	--	--			460	13.7775	430	12.7551
0.26366	0.000425	0.26152	0.000425								430	12.7551	--	--			465	13.7708	435	12.4675
0.26565	0.00043	0.26358	0.00043								435	12.4675	--	--			470	13.718	440	13.4969
0.26781	0.000435	0.26577	0.000435								440	13.4969	--	--			475	13.9304	445	13.2095
0.27013	0.00044	0.26791	0.00044								445	13.2095	--	--			480	13.7699	450	14.5158
0.27228	0.000445	0.27009	0.000445								450	14.5158	--	--			485	13.7277	455	15.0665
0.27471	0.00045	0.2723	0.00045								455	15.0665	--	--			490	13.9092	460	15.3296
0.27696	0.000455	0.27445	0.000455								460	15.3296	--	--			495	13.7992	465	15.7404
0.27915	0.00046	0.27658	0.00046								465	15.7404	--	--			500	13.545	470	16.4953
0.28118	0.000465	0.27853	0.000465								470	16.4953	--	--			--	--	475	17.5323
0.28335	0.00047	0.28056	0.00047								475	17.5323	--	--			--	--	480	15.8042
0.28564	0.000475	0.28266	0.000475								480	15.8042	--	--			--	--	485	14.7538
0.28756	0.00048	0.28486	0.00048								485	14.7538	--	--			--	--	490	15.3555
0.28977	0.000485	0.28724	0.000485								490	15.3555	--	--			--	--	495	13.9177
0.2919	0.00049	0.28926	0.00049								495	13.9177	--	--			--	--	500	14.2571
0.29385	0.000495	0.29145	0.000495								500	14.2571	--	--
0.29616	0.0005	0.29368	0.0005

[truncated: 4 more sheets: Supplementary Fig. 5, Supplementary Fig. 6, Supplementary Fig. 7, Supplementary Fig. 8]
